# Supplementary material for: Uncovering the genetic architecture of ME/CFS: a precision approach reveals impact of rare monogenic variation
Source: J Transl Med. 2025 Dec 24;24:168. doi: 10.1186/s12967-025-07586-w (PMC12888368; doi:10.1186/s12967-025-07586-w)
Supplement: Supplementary file 7 — Supplementary Material 7 [file 12967_2025_7586_MOESM7_ESM.xlsx]

## Sheet: Sheet1
Participant ID	GC (%)	Insert size (bases)	Median coverage (X)	Mean coverage (X)	Aligned reads (%)	Reads count (Millions)	Alignment error rate (%)	Variant SNP Ts/Tv	Contamination rate- VerifyBAMID (%)
1	42	327	56	56	99.8	1184.4	0.64	1.95	0
2	42	363	48	48.1	99.8	1016.1	0.7	1.96	0
3	42	354	51	50.4	99.8	1065.4	0.67	1.95	0
4	42	373	39	38.8	99.8	809.4	1.15	1.97	0
5	42	322	45	44.8	99.8	949.4	0.64	1.95	0
6	42	372	35	34.6	99.6	723.1	1.25	1.95	0
7	41	311	35	35	99.6	731.1	0.96	1.95	0.01
8	41	305	50	49.2	99.6	1029.8	0.96	1.94	0.02
9	42	263	54	53.9	99.8	1148.5	0.62	1.94	0.01
10	42	265	45	45.1	99.9	959.9	0.61	1.94	0.01
11	42	269	38	37.9	99.8	806.2	0.66	1.95	0.01
12	41	312	34	33.7	99.7	702.6	0.9	1.95	0.01
13	41	330	49	48.5	99.7	1012.1	0.85	1.94	0.01
14	41	322	62	61.2	99.7	1278	0.96	1.93	0.04
15	42	349	50	50	99.8	1055.5	0.64	1.94	0
16	42	362	45	44.9	99.8	951.9	0.68	1.94	0
17	42	319	52	51.2	99.8	1095.5	0.62	1.93	0
18	42	374	39	38.3	99.7	800.4	1.18	1.95	0
19	41	329	58	57.1	99.5	1195.2	0.96	1.94	0.03
20	41	317	40	39.7	99.7	828.5	0.91	1.94	0
21	42	407	35	34.6	99.6	723.2	1.24	1.96	0
22	42	368	34	34.1	99.8	709.9	1.13	1.96	0
23	42	366	31	30.9	99.7	644.3	1.17	1.96	0
24	41	328	53	53	99.6	1107.2	0.9	1.95	0.01
25	42	268	39	39	99.8	828.7	0.66	1.94	0
26	42	263	39	38.4	99.8	818.8	0.66	1.94	0.01
27	42	274	43	42.6	99.8	906	0.67	1.94	0
28	41	327	35	34.6	99.7	723.1	0.99	1.95	0
29	42	332	39	39.4	99.8	842.4	0.69	1.94	0
30	42	325	41	40.8	99.8	874.5	0.65	1.94	0.01
31	42	314	68	67.5	99.8	1434.2	0.59	1.92	0
