# Supplementary material for: Uncovering the genetic architecture of ME/CFS: a precision approach reveals impact of rare monogenic variation
Source: J Transl Med. 2025 Dec 24;24:168. doi: 10.1186/s12967-025-07586-w (PMC12888368; doi:10.1186/s12967-025-07586-w)
Supplement: Supplementary file 8 — Supplementary Material 8 [file 12967_2025_7586_MOESM8_ESM.xlsx]

## Sheet: Data
ID	Family	Overall category assigned	Sex	Self reporter race/ancestry	Age at sample collection	Symptoms (Human Phenotype Ontology)	Nbr of body areas with pain	Symptom severity score, 0-12	FM severity (0-31)	Age at which symptoms noted	Gene	Variant--Consequence	Zygosity	UAB ACMG classification	ClinVar classification	gnomAD Genomes Allele Frequency	ACMG codes	Gene function - Associated disease	Published disease symptoms	Class			Class Key:
1	A	SOL	F	African American	31	Chronic fatigue HP:0012432, Fatigue HP:0012378, Post-exertional malaise HP:0030973, Hypertension HP:0000822, Bowel irritability HP:0033628, Sleep abnormality HP:0002360, Chronic pain HP:0012532, Myalgia HP:0003326, Memory impairment HP:0002354, Headache HP:0002315, Muscle weakness HP:0001324, Cold intolerance HP:6000855, Vertigo HP:0002321, Muscle spasm HP:0003394, Gastroesophageal reflux HP:0002…	N/A	N/A	N/A	Childhood	KCNJ18	chr17:g.21704005C>T p.Gln407Ter--Truncation	Hom	Pathogenic	Pathogenic RCV000132744.2	0.00748316	PVS1, PS1, PP3_Strong, PP5	Stabilizes muscle and nerve excitability - Thyrotoxic Periodic Paralysis	Episodic flaccid paralysis and muscle weakness. Duration and frequency of attacks varies lasting hours to days triggered by changes in thyroid state, carbohydrate intake, and physical activity followed by rest. Disease follows a dominant with incomplete penetrance inheritance pattern, with variable penetrance and environmental triggers (including thyrotoxicosis, carbohydrate-rich meals, or rest a…	SOL			ENE	Genes involved in mitochondrial function, oxidative phosphorylation, fatty acid oxidation, and glucose metabolism—processes essential for cellular energy balance and ATP generation.
2	B	SOL	F	African American	37	Chronic fatigue HP:0012432, Fatigue HP:0012378, Chronic pain HP:0012532, Post-exertional malaise HP:0030973, Myalgia HP:0003326, Migraine HP:0002076, Sleep abnormality HP:0002360, Gastroesophageal reflux HP:0002020, Cold intolerance HP:6000855, Bowel irritability HP:0033628, Visual impairment HP:0000505, Nausea HP:0002018, Obesity HP:0001513	N/A	N/A	N/A	late 20s	KCNJ18	chr17:g.21703847C>T p.Thr354Met--Missense	Het (in cis with p.Leu156Pro)	Pathogenic	Pathogenic RCV000000205.4	0.00152273	PS1, PS3, PM2_Supporting, PP3	Stabilizes muscle and nerve excitability - Thyrotoxic Periodic Paralysis	Episodic flaccid paralysis and muscle weakness. Duration and frequency of attacks varies lasting hours to days triggered by changes in thyroid state, carbohydrate intake, and physical activity followed by rest.Disease follows a dominant with incomplete penetrance inheritance pattern, with variable penetrance and environmental triggers (including thyrotoxicosis, carbohydrate-rich meals, or rest af…	SOL			IMM	Genes that regulate innate and adaptive immune signaling, cytokine responses, immune cell activation, autoimmunity, and inflammation.
2											TG	chr8:g.133134701delAG p.Ser2740Ter--Missense	Het	VUS	not found	7.23e-05	PVS1, PM2_Supporting, PP3_Strong	Supports energy-related hormone production - Thyroid dyshormonogenesis 3	If congenital then delayed growth and intellectual disability. Otherwise episodic chronic fatigue, dry skin, hair loss, cold intolerance, weight gain, and bradycardia. Triggers include stress, infections, hormonal changes, and diet.	ENE			SOL	Genes that maintain ionic gradients, fluid homeostasis, and cellular osmotic balance via transporters, channels, and exchangers for ions, amino acids, and other solutes.
2											CLCNKA	chr1:g.16029803G>T c.1297+3G>T--Splice	Het	VUS	not found	2.62857e-05	PM2_Supporting, PP3	Balances cellular electrolyte transport - Bartter syndrome type 4b	Episodic muscle weakness, cramping, fatigue, polydipsia, polyuria, nocturia, hypotonia, and malaise. Duration and frequency of attacks varies, often hours or days triggered by dehydration, exertion, electrolyte imbalances, and high salt intake.	SOL			RBC	Genes required for erythrocyte membrane structure, cytoskeletal organization, hemoglobin function, and red cell deformability and survival.
2											KCNJ18	chr17:g.21703253T>C p.Leu156Pro--Missense	Het (in cis with p.Thr354Met)	VUS	not found	0.0125161	PS3	Stabilizes muscle and nerve excitability - Thyrotoxic Periodic Paralysis	Episodic flaccid paralysis and muscle weakness. Duration and frequency of attacks varies lasting hours to days triggered by changes in thyroid state, carbohydrate intake, and physical activity followed by rest.Disease follows a dominant with incomplete penetrance inheritance pattern, with variable penetrance and environmental triggers (including thyrotoxicosis, carbohydrate-rich meals, or rest af…	SOL			STR	Genes critical for the architecture and stability in non-RBC cell types, such as those involved in cytoskeletal dynamics, membrane linkage, extracellular matrix interaction, and tissue integrity.
3	C	SOL	F	African American	43	Chronic fatigue HP:0012432, Fatigue HP:0012378, Post-exertional malaise HP:0030973, Myalgia HP:0003326, Headache HP:0002315, Vertigo HP:0002321, Neoplasm of the pituitary gland HP:0040277, Sleep apnea HP:0010535, Chronic pain HP:0012532, Hypertension HP:0000822, Anxiety HP:0002715, Depression HP:0000716, Sleep abnormality HP:0002360, Muscle weakness HP:0001324, Heat intolerance HP:0002046, Visual…	N/A	N/A	N/A	Teenage	KCNJ18	chr17:g.21703981C>T p.Arg399Ter--Truncation	Het	Pathogenic	Pathogenic - RCV000132743.5	0.00915943	PVS1, PS1, PM2_Supporting, PP3_Strong, PP5	Stabilizes muscle and nerve excitability - Thyrotoxic Periodic Paralysis	Episodic flaccid paralysis and muscle weakness. Duration and frequency of attacks varies lasting hours to days triggered by changes in thyroid state, carbohydrate intake, and physical activity followed by rest.Disease follows a dominant with incomplete penetrance inheritance pattern, with variable penetrance and environmental triggers (including thyrotoxicosis, carbohydrate-rich meals, or rest af…	SOL
3											KCNJ18	chr17:g.21703727G>A p.Ser314Asn--Missense	Het	VUS	not found	0	PM2_Supporting, PP3_Moderate	Stabilizes muscle and nerve excitability - Thyrotoxic Periodic Paralysis	Episodic flaccid paralysis and muscle weakness. Duration and frequency of attacks varies lasting hours to days triggered by changes in thyroid state, carbohydrate intake, and physical activity followed by rest.Disease follows a dominant with incomplete penetrance inheritance pattern, with variable penetrance and environmental triggers (including thyrotoxicosis, carbohydrate-rich meals, or rest af…	SOL
3											TCN2	chr22:g.30614416delTC NM_000355.3(TCN2):p.Leu166Profs--Frameshift	Het	Pathogenic	Pathogenic - RCV000779370.15	0.0003085	PVS1, PS1, PM2_Supporting, PP5_Strong	Transports vitamin B12 (cobalamin) into cells for use in DNA synthesis and methylation - Transcolabamin II deficiency	Failure to thrive, developmental delay, hypotonia, megaloblastic anemia, pancytopenia, vomiting, diarrhea, and recurrent infections. Neurological features may include irritability, lethargy, seizures, and cognitive impairment. If untreated, can lead to severe neurodevelopmental deficits. Symptoms may be episodic or worsen during times of metabolic stress, infection, or increased growth demand. In…	ENE
4	D	SOL	F	African American	31	Chronic fatigue HP:0012432, Fatigue HP:0012378, Post-exertional malaise HP:0030973, Pharyngalgia HP:0033050, Myalgia HP:0003326, Sleep abnormality HP:0002360, Arthralgia HP:0002829, Memory impairment HP:0002354, Anxiety HP:0002715, Depression HP:0000716, Goiter HP:0000853, Chronic pain HP:0012532, Visual impairment HP:0000505, Photophobia HP:0000613, Phonophobia HP:0002183, Muscle spasm HP:000339…	6	6	12	early 20s	KCNJ18	chr17:g.21703981C>T p.Arg399Ter--Truncation	Het	Pathogenic	Pathogenic - RCV000132743.5	0.00915943	PVS1, PS1, PM2_Supporting, PP3_Strong, PP5	Stabilizes muscle and nerve excitability - Thyrotoxic Periodic Paralysis	Episodic flaccid paralysis and muscle weakness. Duration and frequency of attacks varies lasting hours to days triggered by changes in thyroid state, carbohydrate intake, and physical activity followed by rest.Disease follows a dominant with incomplete penetrance inheritance pattern, with variable penetrance and environmental triggers (including thyrotoxicosis, carbohydrate-rich meals, or rest af…	SOL
4											B3GALNT2	NM_152490.5:c.664A>G p.Thr222Ala--Missense	Het	VUS	Uncertain Significance - RCV002023150.5	4.59e-05	PM2_Supporting	Muscular dystrophy-dystroglycanopathy	Dystroglycanopathy severity varies by enzyme activity, ranging from profound structural brain abnormalities and intellectual disability to milder muscle weakness and motor delay. From Walker-Warburg syndrome, a severe congenital muscular dystrophy through congenital muscular dystrophy type 1L, involving early-onset muscle weakness and developmental delay; to milder forms such as limb-girdle muscu…	STR
4											CACNA1S	chr1:g.201076966C>A p.Arg594Leu--Missense	Het	VUS	Conflicting - Uncertain Significance - Likely Benign RCV002482793.1	8.54117e-05	PM2_Supporting, PP3_Moderate	Facilitates muscle cell recovery - Familial hypokalemic periodic paralysis	Episodic paralysis, muscle weakness, myalgia, cramping, and rigidity. Duration and frequency of attacks varies lasting from hours to days. Attacks triggered by rest after exercise, viral illness, or certain medications.	SOL
4											SBF1	chr22:g.50465003C>T p.Glu444Lys--Missense	Het	VUS	Uncertain Significance - RCV001904397.9	6.57272e-06	PM2_Supporting, PP3_Moderate	Aids cellular repair and signaling - Charcot-Marie-Tooth disease 4B3	Progressive muscle weakness, atrophy, foot deformities, gait and balance issues, falls, sensory loss, neuropathic pain, areflexia.	ENE,SOL
5	E	ENE	F	African American	50	Chronic fatigue HP:0012432, Fatigue HP:0012378, Post-exertional malaise HP:0030973, Muscle spasm HP:0003394, Hypertension HP:0000822, Muscle stiffness HP:0003552, Myalgia HP:0003326, Bursitis HP:0025232, Obesity HP:0001513, Sleep abnormality HP:0002360, Memory impairment HP:0002354, Bowel irritability HP:0033628	N/A	N/A	N/A	mid 20s	ENO3	chr17:g.4956113_4956117dup p.Gly348ArgfsTer5--Frameshift/Truncation	Het	Likely pathogenic	Pathogenic	1.31491e-05	PVS1, PM2_Supporting, PM5, PP3_Moderate, PP5	Supports efficient energy usage in muscles - Glycogen storage disease XIII	Episodic exercise intolerance, muscle pain, cramping, fatigue, and myalgia. Triggers include strenuous exercise or prolonged physical activity. Duration and frequency of attacks varies lasting hours to days. Although predominantly recessive, symptoms have been noted in heterozygotes, particularly during stress or exertion	ENE
6	F	UNC	F	Caucasian	41	Chronic fatigue HP:0012432, Fatigue HP:0012378, Post-exertional malaise HP:0030973, Pharyngalgia HP:0033050, Myalgia HP:0003326, Sleep abnormality HP:0002360, Memory impairment HP:0002354, Alpha-gal allergy HP:0410319, Hypothyroidism HP:0000821, Recurrent herpes HP:0005353, Abnormal autonomic nervous system physiology HP:0012332, Recurrent viral infections HP:0004429, Photophobia HP:0000613, Phon…	3	8	11	Childhood	TACO1	chr17:g.63604536G>A p.Gly95Arg--Splice/Missense	Het	VUS	Uncertain Significance - RCV002576611.2	2.63179e-05	PP3_Strong, PM2_Supporting	Maintains mitochondrial energy efficiency - Mitochondrial complex IV deficiency nuclear type 8	Progressive decline in neurologic function with gait difficulties, spasticity, dysarthria, hypotonia, and variable intellectual disability. Affected individuals often develop dysarthria, impaired coordination, and cognitive deficits ranging from mild to severe. Symptoms typically worsen over time and may lead to significant functional impairment	ENE
6											SURF1	chr9:g.133353914T>G p.Tyr117Ser--Missense	Het	VUS	Uncertain Significance - RCV000224641.35	0.000177	PP3_Strong, PM2_Supporting	Supports mitochondrial energy production - Leigh syndrome	Progressive muscle weakness and atrophy, primarily affecting the legs, with foot deformities and sensory loss. Can lead to severe multi-systemic issues, including heart, liver, and neurological problems.	ENE
7	G	ENE	F	Caucasian	47	Chronic fatigue HP:0012432, Fatigue HP:0012378, Post-exertional malaise HP:0030973, Myalgia HP:0003326, Sleep abnormality HP:0002360, Memory impairment HP:0002354, Lymphadenopathy HP:0002716, Arthralgia HP:0002829, Headache HP:0002315, Neoplasm of the thyroid gland HP:0100031, Endometriosis HP:0030127, Anemia HP:0001903, Migraine HP:0002076, Anxiety HP:0000739, Obsessive-compulsive trait HP:00087…	6	10	16	Childhood	ACADM	chr1:g.75732886C>T p.Leu84Phe--Missense	Het	Pathogenic	Pathogenic - RCV000211459.30	6.57177e-05	PS1, PP5_Very Strong, PM1, PP3_Moderate, PM2_Supporting	Converts fats to cellular energy - Medium-chain acyl-coenzyme A dehydrogenase deficiency	Episodic lethargy, vomiting, lethargy, hypoglycemia, hypotonia, seizures, and coma. Triggers include fasting, infections (particularly viral), and increased energy demands. Duration and frequency of attacks varies lasting hours to days. Although classically autosomal recessive, clinical phenotypes including fatigue, weakness, and exercise intolerance have been observed in heterozygotes, particula…	ENE
7											COL4A3	chr2:g.227311838C>T p.Arg1661Cys--Missense	Het	Pathogenic	Conflicinting - Pathogenic - Likely Pathogenic - RCV000516971.29	0.000387449	PM5_Strong, PP5_Strong, PP3_Moderate, PM1_Supporting	Reinforces tissue and cell barriers - Alport syndrome	Hereditary nephropathy marked by progressive kidney disease with hematuria, proteinuria, and risk of renal failure, along with sensorineural hearing loss and ocular defects like anterior lenticonus and retinal flecks. Fatigue, chronic pain, and reduced quality of life are common. Inheritance is typically autosomal recessive or dominant, depending on the gene and variant.	STR
8	G	ENE	M	Caucasian	22	Chronic fatigue HP:0012432, Fatigue HP:0012378, Post-exertional malaise HP:0030973, Myalgia HP:0003326, Sleep abnormality HP:0002360, Memory impairment HP:0002354, Lymphadenopathy HP:0002716, Hypothyroidism HP:0000821, Barrett esophagus HP:0100580, Gastroesophageal reflux HP:0002020, Autistic behavior HP:0000729, Depression HP:0000716, Nausea HP:0002018, Anxiety HP:0000739, Muscle spasm HP:000339…	0	8	8	Childhood	ACADM	chr1:g.75732886C>T p.Leu84Phe--Missense	Het	Pathogenic	Pathogenic - RCV000211459.30	6.57177e-05	PS1, PP5_Very Strong, PM1, PP3_Moderate, PM2_Supporting	Converts fats to cellular energy - Medium-chain acyl-coenzyme A dehydrogenase deficiency	Episodic lethargy, vomiting, lethargy, hypoglycemia, hypotonia, seizures, and coma. Triggers include fasting, infections (particularly viral), and increased energy demands. Duration and frequency of attacks varies lasting hours to days. Although classically autosomal recessive, clinical phenotypes including fatigue, weakness, and exercise intolerance have been observed in heterozygotes, particula…	ENE
8											SLC3A1	chr2:g.44280854T>C p.Met190Thr--Missense	Het	Likely pathogenic	Uncertain Significance - RCV001361256.7	4.59963e-05	PP3_Strong, PM2_Supporting, PP2	Manages amino acid balance in cells - Cystinuria, Congenital Myasthenic Syndrome, and ASD	Progressive obstructive uropathy, pyelonephritis, and, rarely, renal failure. Typically chronic, but can be episodic with triggers including dehydration, high-protein diets, acidic urine, infections, and certain medications.	ENE
9	H	UNC	F	Caucasian	55	Chronic fatigue HP:0012432, Fatigue HP:0012378, Post-exertional malaise HP:0030973, Myalgia HP:0003326, Pharyngalgia HP:0033050, Sleep abnormality HP:0002360, Memory impairment HP:0002354, Lymphadenopathy HP:0002716, Arthralgia HP:0002829, Headache HP:0002315, Hypertension HP:0000822, Acne inversa HP:0040154, Subarachnoid hemorrhage HP:0002138, Attention deficit hyperactivity disorder HP:0007018,…	2	9	11	30s	CUBN	chr10:g.16918688_16918694delTAACCTC p.Glu2310CysfsTer3--Frameshift/Truncation	Het	Pathogenic	Pathogenic - RCV000169656.11	0.000229961	PVS1, PP5_Very Strong, PM2_Supporting	Enhances nutrient availability for cells - Imerslund-Grasbeck syndrome-1 and chronic benign proteinuria	Failure to thrive, loss of appetite, fatigue, lethargy, recurrent infections, pernicious anemia, sensorimotor neuropathy and/or cognitive disturbances. Triggers can include infection, B12 deficiency, stress, and physical exertion.	ENE
9											ACAD9 and CFAP92	chr3:g.128910335_128910336delTG c.1692+186_1692+187del AND/OR c.3129-2CAdel--Intronic/Splice	Het	VUS	not found	6.58207e-05	PM2_Supporting	Maintains energy production; cellular movement - Mitochondrial complex I deficiency, nuclear type 20	Periodic fatigue, nausea, exercise intolerance, hypotonia, muscle weakness. Triggers include specific medication, infections (particularly viral), fasting, illness, or strenuous excercise. Duration and frequency of attacks varies lasting hours to days.	ENE
10	I	UNC	F	Caucasian	20	Chronic fatigue HP:0012432, Fatigue HP:0012378, Post-exertional malaise HP:0030973, Pharyngalgia HP:0033050, Myalgia HP:0003326, Sleep abnormality HP:0002360, Pharyngalgia HP:0033050, Arthralgia HP:0002829, Memory impairment HP:0002354, Lymphadenopathy HP:0002716, Arthralgia HP:0002829, Headache HP:0002315, Hypoglycemia HP:0001943, Depression HP:0000716, Photophobia HP:0000613, Phonophobia HP:000…	19	9	28	Childhood	NLRP12	chr19:g.53798259T>C p.Arg971Gly--Missense	Het	VUS	Uncertain Significance - RCV000798204.4	6.5697e-05	PM2_Supporting	Controls cell responses to inflammation - Familial cold autoinflammatory syndrome 2, Paediatric Inflammatory Multisystemic Syndrome, Aphthous stomatitis	Episodic fever, rash, joint, abdominal, and muscle pain, urticaria, arthralgia, myalgia, headache, diarrhea, nausea. Triggers include exposure to infectious agents or cold temperatures. Duration and frequency of attacks varies lasting hours to days.	IMM
10											MADD	chr11:g.47275996C>G p.Arg253Gly--Missense	Het	VUS	not found	1.31444e-05	PM2_Supporting, PP3	Modulates cell survival under stress - DEEAH syndrome	Failure to thrive, impaired global development with poor acquisition of motor, cognitive, and language skills, endocrine, pancreatic exocrine, and autonomic dysfunction, as well as hematologic disturbances, mainly low hemoglobin.	ENE
11	J	UNC	F	Caucasian	40	Chronic fatigue HP:0012432, Fatigue HP:0012378, Post-exertional malaise HP:0030973, Pharyngalgia HP:0033050, Myalgia HP:0003326, Sleep abnormality HP:0002360, Pharyngalgia HP:0033050, Arthralgia HP:0002829, Memory impairment HP:0002354, Lymphadenopathy HP:0002716, Arthralgia HP:0002829, Hypothyroidism HP:0000821, Attention deficit hyperactivity disorder HP:0007018, Photophobia HP:0000613, Phonoph…	15	10	25	Teenage	SIAE	chr11:g.124648087T>A p.Lys271Ter--Truncation	Het	VUS	not found	0	PP3_Strong, PM2_Supporting	Protects against autoimmunity - Autoimmune disease, susceptibility to, 6	Joint pain, swelling, rashes, fatigue, and malaise associated with systemic lupus erythematosus and rheumatoid arthritis following a pattern of flare-ups and remissions triggered in some cases by infections, stress, and environmental exposures.	IMM
11											CHRFAM7A	chr15:g.30373142A>G p.Ile55Thr--Missense/splice	Het	VUS	not found	0.00011041	PM2_Supporting, PP3_moderate	Modulates neuronal signaling - Juvenile idiopathic arthritis, RA, MS, Sjogren syndrome, SLE, T1D, and UC/CD	N/A	IMM
11		UNC									HFE	chr6:g.26092913G>A p.Cys282Tyr--Missense	Het	Pathogenic	Pathogenic - RCV000178096.67	0.0372927	PS1, PS3, PM2, PP3, PP5	Regulates cellular iron balance - Hemochromatosis type 1	Progressive fatigue, joint pain, and liver damage; potentially with periods of symptom fluctuation early on in the course of disease that can be triggered by high dietary iron intake, alcohol consumption, or infections.	ENE,IMM
12	J	UNC	F	Caucasian	71	Chronic fatigue HP:0012432, Fatigue HP:0012378, Post-exertional malaise HP:0030973, Pharyngalgia HP:0033050, Myalgia HP:0003326, Sleep abnormality HP:0002360, Arthralgia HP:0002829, Memory impairment HP:0002354, Lymphadenopathy HP:0002716, Bowel irritability HP:0033628, Osteoarthritis HP:0002758, Kinetic tremor HP:0030186, Restless legs HP:0012452, Depression HP:0000716, Anxiety HP:0000739, Photo…	11	9	20	early 30s	SIAE	chr11:g.124648087T>A p.Lys271Ter--Truncation	Het	VUS	not found	0	PP3_Strong, PM2_Supporting	Protects against autoimmunity - Autoimmune disease, susceptibility to, 6	Joint pain, swelling, rashes, fatigue, and malaise associated with systemic lupus erythematosus and rheumatoid arthritis following a pattern of flare-ups and remissions triggered in some cases by infections, stress, and environmental exposures.	IMM
12											CHRFAM7A	chr15:g.30373142A>G p.Ile55Thr--Missense/splice	Het	VUS	not found	0.00011041	PM2_Supporting, PP3_moderate	Modulates neuronal signaling - Juvenile idiopathic arthritis, RA, MS, Sjogren syndrome, SLE, T1D, and UC/CD	N/A	IMM
12											HFE	chr6:g.26092913G>A p.Cys282Tyr--Missense	Het	Pathogenic	Pathogenic - RCV000178096.67	0.0372927	PS1, PS3, PM2, PP3, PP5	Regulates cellular iron balance - Hemochromatosis type 1	Progressive fatigue, joint pain, and liver damage; potentially with periods of symptom fluctuation early on in the course of disease that can be triggered by high dietary iron intake, alcohol consumption, or infections.	IMM
13	K	UNC	F	Caucasian	41	Chronic fatigue HP:0012432, Fatigue HP:0012378, Post-exertional malaise HP:0030973, Myalgia HP:0003326, Sleep abnormality HP:0002360, Lymphadenopathy HP:0002716, Arthralgia HP:0002829, Memory impairment HP:0002354, Headache HP:0002315, Celiac disease HP:0002608, Hypertension HP:0000822, Migraine HP:0002076, Apnea HP:0002104, Cervical spondylosis HP:0008480, Osteoporosis HP:0000939, Osteoarthritis…	17	11	28	late 30s	CACNA1S	chr1:g.201083173G>A p.Thr461Ile--Missense	Het	VUS	Conflicting - VUS- Benign - RCV001233206.9	0.000282486	PM2_Supporting, PP3	Facilitates muscle cell recovery - Hypokalemic periodic paralysis type 1, Malignant hyperthermia susceptibility 5; Congenital myopathy 18	Episodic paralysis, muscle weakness, myalgia, cramping, rigidity, spasticity, and pain Duration and frequency of attacks varies lasting hours to days. Attacks triggered by rest after exercise, viral illness, or certain medications.	SOL
13											CACNA1S	chr1:g.201053568C>T p.Arg1229His--Missense	Het	VUS	Conflicting - VUS- Benign - RCV002495139.1	3.96e-05	PM2_Supporting, PP3	Facilitates muscle cell recovery - Hypokalemic periodic paralysis type 1, Malignant hyperthermia susceptibility 5; Congenital myopathy 18	Episodic paralysis, muscle weakness, myalgia, cramping, rigidity, spasticity, and pain Duration and frequency of attacks varies lasting hours to days. Attacks triggered by rest after exercise, viral illness, or certain medications.	SOL
13											HFE	chr6:g.26092913G>A p.Cys282Tyr--Missense	Het	Pathogenic	Pathogenic - RCV000178096.67	0.0372927	PS1, PS3, PM2, PP3, PP5	Regulates cellular iron balance - Hemochromatosis type 1	Progressive fatigue, joint pain, and liver damage; potentially with periods of symptom fluctuation early on in the course of disease that can be triggered by high dietary iron intake, alcohol consumption, or infections.	IMM
13											CR2	chr1:g.207477972C>T p.Thr938Ile--Missense	Het	VUS	Uncertain Significance - RCV002018041.7	0	PM2_Supporting	Regulates immune response and activation - Common variable immunodeficiency 7 and SLE, susceptibility to, 9	Episodic myalgia, fever, infections, diarrhea, joint pain, rashes, and renal issues. Typically chronic, with symptoms that can fluctuate related to infections, stress, and environmental exposures. Attacks varies lasting days to weeks.	IMM
14	L	UNC	F	Caucasian	39	Chronic fatigue HP:0012432, Fatigue HP:0012378, Post-exertional malaise HP:0030973, Pharyngalgia HP:0033050, Arthralgia HP:0002829, Memory impairment HP:0002354, Hypothyroidism HP:0000821, Depression HP:0000716, Anxiety HP:0000739, Attention deficit hyperactivity disorder HP:0007018, sleep abnormality HP:0002360, photophobia HP:0000613, Phonophobia HP:0002183, Muscle spasm HP:0003394, Visual impa…	7	12	19	late 20s	CHRFAM7A	chr15:g.30373142A>G p.Ile55Thr--Splice/Missense	Het	VUS	not found	0.00011041	PM2_Supporting, PP3_moderate	Modulates neuronal signaling - Juvenile idiopathic arthritis, RA, MS, Sjogren syndrome, SLE, T1D, and UC/CD	N/A	IMM
14											CD36	chr7:g.80662988A>G c.430-2A>G p.?--Splice	Het	Pathogenic	Likely pathogenic - RCV000778836.8	0.00012476	PVS1, PM2_Supporting, PP5	Manages cellular fat metabolism - Platelet-type bleeding disorder 10	Episodic abnormal bleeding, easy bruising, and prolonged bleeding. While the condition is chronic, certain factors like high-fat diets, injury, surgery, or trauma can exacerbate symptoms.	RBC
14											RYR1	chr19:g.38483330G>A p.Arg1583His--Missense	Het	VUS	Uncertain Significance - RCV000806154.7	5.91017e-05	PM2_Supporting, PP2	Enables coordinated muscle activation - Malignant hyperthermia susceptibility 1, King-Denborough syndrome, AD and AR Congenital myopathy 1A/1B	Episodic muscle weakness and hypotonia, susceptibility to malignant hyperthermia. Attacks triggered by exposure to specific anesthetic agents or medications, extreme physical exertion, or elevated environmental temperatures. Duration and frequency of attacks varies lasting hours to days.	SOL
15	M	ENE	F	Caucasian	39	Chronic fatigue HP:0012432, Fatigue HP:0012378, Post-exertional malaise HP:0030973, Depression HP:0000716, Bowel irritability HP:0033628, Muscle spasm HP:0003394, Chronic pain HP:0012532, Peptic ulcer HP:0004398, Anxiety HP:0000739, Abdominal pain HP:0002027, Sinusitis HP:0000246, Migraine HP:0002076, Nausea HP:0002018, sleep abnormality HP:0002360, Headache HP:0002315, Muscle weakness HP:0001324…	N/A	N/A	N/A	Childhood	HADHA	chr2:g.26195184C>G p.Glu510Gln--Missense	Het	Pathogenic	Pathogenic - RCV000185933.57	0.00100571	PVS1, PP5_Very Strong, PS3_Moderate, PM2_Supporting, PP3	Provides energy from fats - Mitochondrial trifunctional protein deficiency, Long-chain 3-hydroxyacyl-CoA dehydrogenase deficiency	Hypoglycemia, cardiomyopathy, muscle weakness, liver dysfunction, retinopathy, peripheral neuropathy, and rhabdomyolysis, particularly during periods of stress, fasting, illness, or intense physical activity. Flare-ups that may last days or weeks. Although classically recessive, deficiency has been seen in a heterozygous state and during pregnancy and milder or stress-induced dominant presentatio…	ENE
15											NLRC4	chr2:g.32250099_32250100delCT p.Gly589GlufsTer8--Frameshift/Truncation	Het	VUS	Uncertain Significance - RCV001934678.5	1.31437e-05	PM2_Supporting, PM1_Moderate	Modulates innate immune defenses - Familial cold autoinflammatory syndrome 4, Autoinflammation with infantile enterocolitis	Recurrent fevers, urticaria-like rash, arthralgias, joint and abdominal pain, and potentially life-threatening inflammatory responses showing a pattern of periodicity, especially related to infections, stress, autoimmune flare-ups, or other inflammatory stimuli; that may last days or longer.	IMM
15											SLC16A3	chr17:g.82237878G>A p.Gly370Arg--Missense	Het	VUS	Uncertain Significance - RCV002974574.1	7.22695e-05	PM2_Supporting, PP3	Controls lactate for energy adaptation - None	N/A	SOL
15											SLC12A9	chr7:g.100866204G>A p.Glu782Lys--Missense	Het	VUS	not found	3.94109e-05	PM2_Supporting, PP3	Maintains cellular ion gradients - None	N/A	SOL
16	N	UNC	F	Caucasian	41	Fatigue HP:0012378, Post-exertional malaise HP:0030973, Anxiety HP:0000739, Depression HP:0000716, Attention deficit hyperactivity disorder HP:0007018, Bowel irritability HP:0033628, Chronic constipation HP:0012450, Headache HP:0002315, Cold intolerance HP:6000855	N/A	N/A	N/A	Childhood	CHRNE	chr17:g.4898752G>A p.Pro489Leu--Missense	Het	VUS	Uncertain Significance - RCV002543338.2	1.97112e-05	PM2_Supporting	Manages nerve-muscle communication - Congenital myasthenic syndrome 4A, 4B, and 4C	Progressive muscle weakness, fatigue, ptosis, ophthalmoplegia, and dysphagia. Periods of relative improvement can be followed by exacerbations, particularly in response to stress, illness, physical exertion, infections, or exposure to certain medications.	SOL
16											CACNA1G	chr17:g.50575648T>C p.Phe416Leu--Missense	Het	VUS	not found	0	PM2_Supporting	Stabilization of neuronal calcium balance - Spinocerebellar ataxia 42, early-onset spinocerebellar ataxia 42 with neurodevelopmental deficits	Episodic muscle weakness, hypertonia, dysphagia, ataxia, gait instability, dysarthria, cognitive impairments, developmental delays, urinary urgency.	SOL
16											C1QL4	chr12:g.49333146C>A c.625G>T p.Glu209Ter--Truncation	Het	VUS	not found	0	PM2_Supporting	Enhances neuron connectivity - None	N/A	IMM
17	O	UNC	F	Caucasian	37	Chronic fatigue HP:0012432, Fatigue HP:0012378, Post-exertional malaise HP:0030973, Recurrent infections HP:0002719, Depression HP:0000716, Abnormality of the musculoskeletal system HP:0033127, Gastritis HP:0005263, Anxiety HP:0000739, Bowel irritability HP:0033628, Chronic pain HP:0012532, Myalgia HP:0003326, Headache HP:0002315, Sleep abnormality HP:0002360, Memory impairment HP:0002354, Heat i…	N/A	N/A	N/A	Childhood	CLCN1	chr7:g.143351660C>T p.Arg888Trp--Missense	Het	VUS	Uncertain Significance - RCV003300420.2	4.59945e-05	PM2_Supporting, PP2, PP3	Supports muscle functionality - Myotonia congenita, dominant or recessive, Myotonia levior, Thomsen disease, Becker disease	Myotonia, muscle hypertrophy, stiffness, and pain. Triggers include cold temperatures, hormonal shifts, sudden movements, and periods of rest after exertion. Symptoms more pronounced after periods of rest or cold temperatures and may improve with repeated movements.	SOL
17											CHRNA10	chr11:g.3667642G>T p.Pro162Gln--Missense	Het	VUS	Uncertain Significance	0.000223399	PM2_Supporting	Regulates sensory cell responses - None	N/A	SOL
17											NOD2	chr16:g.50729868dup p.Leu980ProfsTer2--Frameshift/Truncation	Het	VUS	Conflicting - Association - Pathogenic- Risk - RCV001701717.25	0.0149326	PP5	Protects against infections and stress - Inflammatory bowel disease 1, Crohn disease; Yao syndrome; Blau syndrome	Respiratory muscle weakness, diarrhea, weight loss, fatigue, anemia, joint inflammation, blurry vision, and dry eyes. Symptoms can recur periodically, often triggered by factors such as stress, diet, infection, or nonsteroidal anti-inflammatory drug use.	IMM
18	P	ENE	F	Caucasian	31	Chronic fatigue HP:0012432, Fatigue HP:0012378, Post-exertional malaise HP:0030973, Exercise intolerance HP:0003546, Abnormality of the vertebral column HP:0000925, Arthralgia HP:0002829, Posttraumatic stress symptom HP:0033676, Memory impairment HP:0002354, Bipolar affective disorder HP:0007302, Depression HP:0000716, Gastric ulcer HP:0002592, Anxiety HP:0002715, Photophobia HP:0000613, Muscle s…	4	10	14	Childhood	MMACHC	chr1:g.45507545dup p.Arg91LysfsTer14--Frameshift/Truncation	Het	Pathogenic	Pathogenic - RCV000081737.62	0.000984989	PVS1, PS1, PS3, PP3, PP5_Very Strong, PM2_Supporting, PP5	Ensures cellular vitamin B12 utilization - Vitamin B12 metabolic defect with combined deficiency of Methylmalonyl-Coa, Methylmalonic aciduria and homocystinuria type Cblc	Cobalamin deficiency with chronic fatigue, muscle weakness, cognitive impairment, autonomic dysfunction, gastrointestinal disturbances, and headaches. It can present episodically, often triggered by factors including infections, dietary changes, or metabolic stress. Heterozygous carriers have been shown to experience albeit milder symptoms when metabolic demands increase, such as during physical …	ENE
18											ELOVL4	chr6:g.79916855G>A p.Thr233Met--Missense	Het	Likely pathogenic	Conflicting - Pathogenic - Likely pathogenic - RCV000659060.47	0	PS1, PP5_Strong, PM2_Supporting, PP2, PP3_strong, PP5	Produces essential cellular fats - Spinocerebellar ataxia 34, Spastic quadriplegia ichthyosis, Stargardt disease 3	Progressive nystagmus, bladder dysfunction, fasciculations, ataxia, dysarthria, dysdiadochokinesia, hyporeflexia, peripheral neuropathy, progressive vision loss, and ichthyosis.	ENE
19	Q	SOL	F	Caucasian	45	Chronic fatigue HP:0012432, Fatigue HP:0012378, Post-exertional malaise HP:0030973, Exercise intolerance HP:0003546, Chronic pain HP:0012532, Pharyngalgia HP:0033050, Myalgia HP:0003326, Sleep abnormality HP:0002360, Arthralgia HP:0002829, Memory impairment HP:0002354, Muscle stiffness HP:0003552, Muscle weakness HP:0001324, Urinary urgency HP:0000012, Gallbladder dysfunction HP:0005609, Anxiety …	13	10	23	Childhood	COL6A3	chr2:g.237395121G>A c.175C>T p.Arg59Ter--Truncation	Het	Pathogenic	Conflicting - Pathogenic - Likely pathogenic - RCV000280500.9	2.63127e-05	PS1, PVS1, PP5_Strong, PM2_Supporting	Strengthens tissue integrity - Bethlem myopathy 1C, Ullrich congenital muscular dystrophy 1C, Dystonia 27	Depending on the disorder can be milder or severe from infancy. Muscle weakness, joint contractures, respiratory issues, fatigue, and dystonia. Generally chronic and progressive, with symptoms such as muscle weakness that may fluctuate over time. Factors like physical exertion, illness, or stress can exacerbate symptoms.	STR
19											SLC12A3	chr16:g.56870693_56870704delTGCTGCTGGCCAinsGCATGGTCACTGGCGTGGTCTCGGTCACTCGG p.Val270GlyfsTer39--Frameshift/Truncation	Het	Likely pathogenic	not found	0	PVS1, PM2, PM4	Modulates fluid balance - Gitelman Syndrome	Hypotension, tetany, abdominal pain, chondrocalcinosise, fatigue, muscle weakness, cramps, seizures, and occasionally arhythmias. Symptoms can be episodic often triggered by prolonged physical activity, dehydration, or electrolyte imbalances. Both recessive abd dominant forms of disease hve been noted with one third of cases are dominant	SOL
19											FLG	NM_002016.2:c.2282_2285del p.(Ser761CysfsTer36)--Frameshift/Truncation	Het	Pathogenic	Conflicting - Pathogenic - Likely Pathogenic - Uncertain Significance - VCV000016320.82	0.0126	PVS1_Very_Strong, PP5_Strong	Maintenance of the skin-barrier - ichthyosis vulgaris and/or atopic dermatitis	Dry, scaly skin, impaired barrier function, increased risk of allergic reactions, fatigue, pain flares, unrefreshing sleep, and chemical sensitivities	STR
20	Q	SOL	F	Caucasian	39	Chronic fatigue HP:0012432, Fatigue HP:0012378, Post-exertional malaise HP:0030973, Exercise intolerance HP:0003546, Sleep abnormality HP:0002360, Arthralgia HP:0002829, Memory impairment HP:0002354, Iron deficiency anemia HP:0001891, Decreased circulating vitamin B12 concentration HP:0100502, Urinary urgency HP:0000012, Sleep apnea HP:0010535, Hyperlipidemia HP:0003077, Premature atrial contract…	6	8	14	Childhood	SLC12A3	chr16:g.56870693_56870704delTGCTGCTGGCCAinsGCATGGTCACTGGCGTGGTCTCGGTCACTCGG p.Val270GlyfsTer39--Frameshift/Truncation	Het	Likely pathogenic	not found	0	PVS1, PM2, PM4	Modulates fluid balance - Gitelman Syndrome	Hypotension, tetany, abdominal pain, chondrocalcinosise, fatigue, muscle weakness, cramps, seizures, and occasionally arhythmias. Symptoms can be episodic often triggered by prolonged physical activity, dehydration, or electrolyte imbalances. Both recessive abd dominant forms of disease hve been noted with one third of cases are dominant	SOL
20											FLG	NM_002016.2:c.2282_2285del p.(Ser761CysfsTer36)--Frameshift/Truncation	Het	Pathogenic	Conflicting - Pathogenic - Likely Pathogenic - Uncertain Significance - VCV000016320.82	0.0126	PVS1_Very_Strong, PP5_Strong	Maintenance of the skin-barrier - ichthyosis vulgaris and/or atopic dermatitis	Dry, scaly skin, impaired barrier function, increased risk of allergic reactions, fatigue, pain flares, unrefreshing sleep, and chemical sensitivities	STR
21	R	RBC	F	Caucasian	54	Chronic fatigue HP:0012432, Fatigue HP:0012378, Post-exertional malaise HP:0030973, Exercise intolerance HP:0003546, Pharyngalgia HP:0033050, Lymphadenopathy HP:0002716, Memory impairment HP:0002354, Endometriosis HP:0030127, Abnormality of the uterus HP:0000130, Anxiety HP:0002715, Depression HP:0000716, Chronic pain HP:0012532, Vertigo HP:0002321, Memory impairment HP:0002354, Headache HP:00023…	3	3	6	early 20s	SPTA1	chr1:g.158643524G>A c.4339-99C>T (p.?)--Splice	Het	Pathogenic	Pathogenic - RCV001507483.43	0.00453912	PVS1, PP5_Very Strong, PS1, PS3, PM2,PP3_strong, PP5	Maintains cell shape and structure - Hereditary Elliptocytosis, Hereditary Spherocytosis, and Pyropoikilocytosis	Hemolytic anemia, fatigue, jaundice, splenomegaly, and other complications related to red blood cell integrity. Episodic exacerbations of anemia that can last days or weeks, often triggered by factors such as infections, physical stress, or other illnesses that increase the rate of red blood cell destruction. Classicaly thought of as a recessive disease, but this variant has dominant effects at ~…	RBC
21											F5	chr1:g.169549811C>T p.Arg534Gln--Missense	Het	Pathogenic	Pathogenic - RCV000454249.28	0.0172993	PS1, PP5_Strong, PM1, PM5, BP4, BP6	Supports vascular health - Factor V Deficiency, Thrombophilia Due to Activated Protein C Resistance, Preeclampsia	Easy bruising, prolonged or excessive bleeding after injury, surgery, or childbirth, frequent nosebleeds, heavy menstrual periods, high blood pressure, preeclampsia, fatigue, and dizziness. While predisposition is chronic, thrombotic events can be episodic triggered by prolonged immobility, surgery, pregnancy, oral contraceptives, or HRT.	STR
21											CENPF	chr1:g.214651845G>T p.Glu2707Ter--Frameshift/Truncation	Het	VUS	not found	0	PVS1, PM2_Supporting	Drives cell division and regeneration - Stromme Syndrome	Intestinal atresia, ocular abnormalities, cardiomyopathy, hypotonia, and microcephaly.	STR
22	R	RBC	F	Caucasian	21	Chronic fatigue HP:0012432, Fatigue HP:0012378, Post-exertional malaise HP:0030973, Exercise intolerance HP:0003546, Pharyngalgia HP:0033050, Myalgia HP:0003326, Lymphadenopathy HP:0002716, Sleep abnormality HP:0002360, Arthralgia HP:0002829, Memory impairment HP:0002354, Headache HP:0002315, Postural hypotension with compensatory tachycardia HP:0005307, Joint hypermobility HP:0001382, Decreased …	8	10	18	Teenage	SPTA1	chr1:g.158643524G>A c.4339-99C>T (p.?)--Splice	Het	Pathogenic	Pathogenic - RCV001507483.43	0.00453912	PVS1, PP5_Very Strong, PS1, PS3, PM2,PP3_strong, PP5	Maintains cell shape and structure - Hereditary Elliptocytosis, Hereditary Spherocytosis, and Pyropoikilocytosis	Hemolytic anemia, fatigue, jaundice, splenomegaly, and other complications related to red blood cell integrity. Episodic exacerbations of anemia that can last days or weeks, often triggered by factors such as infections, physical stress, or other illnesses that increase the rate of red blood cell destruction. Classicaly thought of as a recessive disease, but this variant has dominant effects at ~…	RBC
22											G6PD	chrX:g.154533596C>G c.844G>C p.Asp282His--Missense	Het	Pathogenic	Pathogenic - RCV000180200.36	0.000718123	PS1, PS3, PM2, PP3, PP5_Very Strong, PM1, PM5, PP5	Protects cells from oxidative stress - Anemia, nonspherocytic hemolytic, due to G6PD deficiency	Episodic hemolytic anemia with fatigue, weakness, jaundice, dizziness, abdominal and back pain, and shortness of breath. Triggers include infections, certain foods (like fava beans), or medications.	RBC
22											F5	chr1:g.169549811C>T p.Arg534Gln--Missense	Het	Pathogenic	Pathogenic - RCV000454249.28	0.0172993	PS1, PP5_Strong, PM1, PM5, BP4, BP6	Supports vascular health - Factor V Deficiency, Thrombophilia Due to Activated Protein C Resistance, Preeclampsia	Easy bruising, prolonged or excessive bleeding after injury, surgery, or childbirth, frequent nosebleeds, heavy menstrual periods, high blood pressure, preeclampsia, fatigue, and dizziness. While predisposition is chronic, thrombotic events can be episodic triggered by prolonged immobility, surgery, pregnancy, oral contraceptives, or HRT.	STR
22											CENPF	chr1:g.214651845G>T p.Glu2707Ter--Frameshift/Truncation	Het	VUS	not found	0	PVS1, PM2_Supporting	Drives cell division and regeneration - Stromme Syndrome	Intestinal atresia, ocular abnormalities, cardiomyopathy, hypotonia, and microcephaly.	STR
23	R	RBC	F	Caucasian	26	Chronic fatigue HP:0012432, Fatigue HP:0012378, Post-exertional malaise HP:0030973, Exercise intolerance HP:0003546, Pharyngalgia HP:0033050, Myalgia HP:0003326, Memory impairment HP:0002354, Lymphadenopathy HP:0002716, Sleep abnormality HP:0002360, Arthralgia HP:0002829, Bowel irritability HP:0033628, Postural hypotension with compensatory tachycardia HP:0005307, Polycystic ovaries HP:0000147, A…	6	9	15	early 20s	SPTA1	chr1:g.158643524G>A c.4339-99C>T (p.?)--Splice	Het	Pathogenic	Pathogenic - RCV001507483.43	0.00453912	PVS1, PP5_Very Strong, PS1, PS3, PM2,PP3_strong, PP5	Maintains cell shape and structure - Hereditary Elliptocytosis, Hereditary Spherocytosis, and Pyropoikilocytosis	Hemolytic anemia, fatigue, jaundice, splenomegaly, and other complications related to red blood cell integrity. Episodic exacerbations of anemia that can last days or weeks, often triggered by factors such as infections, physical stress, or other illnesses that increase the rate of red blood cell destruction. Classicaly thought of as a recessive disease, but this variant has dominant effects at ~…	RBC
23											G6PD	chrX:g.154533596C>G Asp282His--Missense	Het	Pathogenic	Pathogenic - RCV000180200.36	0.000718123	PS1, PS3, PM2, PP3, PP5_Very Strong, PM1, PM5, PP5	Protects cells from oxidative stress - Anemia, nonspherocytic hemolytic, due to G6PD deficiency	Episodic hemolytic anemia with fatigue, weakness, jaundice, dizziness, abdominal and back pain, and shortness of breath. Triggers include infections, certain foods (like fava beans), or medications.	RBC
23											F5	chr1:g.169549811C>T p.Arg534Gln--Missense	Het	Pathogenic	Pathogenic - RCV000454249.28	0.0172993	PS1, PP5_Strong, PM1, PM5, BP4, BP6	Supports vascular health - Factor V Deficiency, Thrombophilia Due to Activated Protein C Resistance, Preeclampsia	Easy bruising, prolonged or excessive bleeding after injury, surgery, or childbirth, frequent nosebleeds, heavy menstrual periods, high blood pressure, preeclampsia, fatigue, and dizziness. While predisposition is chronic, thrombotic events can be episodic triggered by prolonged immobility, surgery, pregnancy, oral contraceptives, or HRT.	STR
23											CENPF	chr1:g.214651845G>T p.Glu2707Ter--Frameshift/Truncation	Het	VUS	not found	0	PVS1, PM2_Supporting	Drives cell division and regeneration - Stromme Syndrome	Intestinal atresia, ocular abnormalities, cardiomyopathy, hypotonia, and microcephaly.	STR
24	S	RBC	F	African American	50	Chronic fatigue HP:0012432, Fatigue HP:0012378, Post-exertional malaise HP:0030973, Exercise intolerance HP:0003546, Myalgia HP:0003326, Sleep abnormality HP:0002360, Lymphadenopathy HP:0002716, Memory impairment HP:0002354, Arthralgia HP:0002829, Headache HP:0002315, Gastroesophageal reflux HP:0002020, Thyroiditis HP:0100646, Depression HP:0000716, Muscle spasm HP:0003394, Chronic pain HP:001253…	12	7	19	early 30s	SLC4A1	chr17:g.44257747C>A p.Gly448Val--Missense	Het	VUS	not found	0	PP3_Strong, PM2_Supporting	Maintains cellular pH balance - Cryohydrocytosis, Distal renal tubular acidosis 1 and 4 with hemolytic anemia	Hemolytic anemia, increased reticulocyte count, stomatocytosis, nephrocalcinosis, fatigue, and weakness. Generally chronic with symptoms that may fluctuate over time triggered by infections, physical stress, or dehydration. Pathogenic variants are associated with dominant spherocytosis, ovalocytosis, and cryohydrocytosis. In some cases recessive forms have been seen.	RBC
25	T	STR	F	Caucasian	57	Chronic fatigue HP:0012432, Fatigue HP:0012378, Post-exertional malaise HP:0030973, Pharyngalgia HP:0033050, Sleep abnormality HP:0002360, Lymphadenopathy HP:0002716, Memory impairment HP:0002354, Headache HP:0002315, Asthma HP:0002099, Gastroesophageal reflux HP:0002020, Abnormal autonomic nervous system physiology HP:0012332, Hypothyroidism HP:0000821, Eczematoid dermatitis HP:0000964, Sleep ab…	5	10	15	mid 30s	MYH7	chr14:g.23424112T>C p.Asp906Gly--Missense	Het	Pathogenic	Pathogenic - RCV000158569.25	0	PS1, PS3, PP5_Very Strong, PM1_Strong, PP3_Strong, PM2_Supporting, PP5	Drives muscle contraction efficiency - Dilated cardiomyopathy 1S, hypertrophic cardiomyopathy 1, Congenital myopathy 7A/7B, Laing distal myopathy	Muscle weakness, myalgia, selective wasting and weakness of muscles, arrhythmias, and hypertrophic cardiomyopathy. Chronic progressive disease, with symptoms that may fluctuate over time triggered by physical exertion, stress, or illness leading to episodic worsening of cardiac or muscular function. associated with both dominant and recessive congenital myopathies, and with late-onset dominant ca…	STR
25											MYH14	chr19:g.50226952C>A p.Ala279Asp--Missense	Het	VUS	not found	0	PP3_Strong, PM2_Supporting, BP1	Supports cellular movement and function - Peripheral neuropathy, myopathy, hoarseness, and hearing loss	Peripheral neuropathy, myopathy, hoarseness, ptosis, muscle weakness, and hearing loss.	STR
25											FLG	NM_002016.2:c.1501C>T p.(Arg501Ter)--Truncation	Het	Pathogenic	Pathogenic - Likely Pathogenic - VCV000016319.77	0.0104	PVS1_Very_Strong, PP5_Very_Strong	Maintenance of the skin-barrier - ichthyosis vulgaris and/or atopic dermatitis	Dry, scaly skin, impaired barrier function, increased risk of allergic reactions, fatigue, pain flares, unrefreshing sleep, and chemical sensitivities	STR
26	U	RBC	F	Caucasian	50	Chronic fatigue HP:0012432, Fatigue HP:0012378, Post-exertional malaise HP:0030973, Sleep abnormality HP:0002360, Myalgia HP:0003326, Arthralgia HP:0002829, Memory impairment HP:0002354, Restless legs HP:0012452, Hypothyroidism HP:0000821, Seafood allergy HP:0410333, Depression HP:0000716, Muscle spasm HP:0003394, Visual impairment HP:0000505, Photophobia HP:0000613, Phonophobia HP:0002183, Bowel…	13	10	23	early 20s	SPTA1	chr1:g.158643524G>A c.4339-99C>T (p.?)--Splice	Het	Pathogenic	Pathogenic - RCV001507483.43	0.00453912	PVS1, PP5_Very Strong, PS1, PS3, PM2,PP3_strong, PP5	Maintains cell shape and structure - Hereditary Elliptocytosis, Hereditary Spherocytosis, and Pyropoikilocytosis	Hemolytic anemia, fatigue, jaundice, splenomegaly, and other complications related to red blood cell integrity. Episodic exacerbations of anemia that can last days or weeks, often triggered by factors such as infections, physical stress, or other illnesses that increase the rate of red blood cell destruction. Classicaly thought of as a recessive disease, but this variant has dominant effects at ~…	RBC
26											GMPPB	NM_021971.4(GMPPB):p.Asp27His--Missense	Het	Pathogenic	Pathogenic - RCV000444697.44	0.0009514	PS1, PM3_Very Strong, PM2_Supporting, PP1, PP4, PS3_Supporting	Maintains glycosylation of alpha-dystroglycan, essential for muscle membrane stability and neuronal function – Muscular Dystrophy-Dystroglycanopathies	Most severe forms are congenital muscular dystrophy-dystroglycanopathy with brain and eye anomalies. Congenital muscular dystrophy with intellectual disability is seen. The mildest presents as limb-girdle muscular dystrophy with later-onset, progressive limb-girdle weakness, hypotonia, exercise intolerance, fatigability, muscle pain, and occasional mild contractures, with cognition preserved. Sym…	ENE
26											CFTR	chr7:g.117652877C>G Asn1303Lys--Missense	Het	Pathogenic	Pathogenic - RCV000224445.66	0.000157702	PS1, PP5_Very Strong, PM5_Strong, PM1_Supporting, PM2_Supporting, PP3, PP5	Regulates fluid and mucus balance - Cystic fibrosis	Progressive chronic respiratory issues, persistent coughing, frequent lung infections, digestive problems, malnutrition, and fatigue	SOL
26											HAGHL	chr16:g.729419_729437delTGCAGTGGGGGCTCCTGAG p.W273Pfs*20--Frameshift/Truncation	Het	VUS	not found	6.56771e-06	PM2_Supporting	Protects cells from metabolic stress - None	N/A	ENE
26											FCRL1	chr1:g.157802632G>A p.Gln118Ter--Truncation	Het	VUS	not found	0.000341678	PVS1, PM2_Supporting	Modulates adaptive immune responses - B cell lymphoproliferative disorders	Immune system dysfunction, potentially contributing to autoimmune or immunodeficiency. Associated with fatigue, recurrent infections, lymphadenopathy, and joint pain, rashes, or inflammation in various organs	IMM
26											FLG	NM_002016.2:c.2282_2285del p.(Ser761CysfsTer36)--Frameshift/Truncation	Het	Pathogenic	Conflicting - Pathogenic - Likely Pathogenic - Uncertain Significance - VCV000016320.82	0.0126	PVS1_Very_Strong, PP5_Strong	Maintenance of the skin-barrier - ichthyosis vulgaris and/or atopic dermatitis	Dry, scaly skin, impaired barrier function, increased risk of allergic reactions, fatigue, pain flares, unrefreshing sleep, and chemical sensitivities	STR
27	V	UNC	F	Caucasian	55	Chronic fatigue HP:0012432, Fatigue HP:0012378, Post-exertional malaise HP:0030973, Myalgia HP:0003326, Arthralgia HP:0002829, Memory impairment HP:0002354, Hypercholesterolemia HP:0003124, Bowel irritability HP:0033628, Restless legs HP:0012452, Anxiety HP:0002715, Sleep abnormality HP:0002360, Gastroesophageal reflux HP:0002020, Visual impairment HP:0000505, Photophobia HP:0000613, Phonophobia …	8	8	16	late 30s	SLC7A9	chr19:g.32843869C>T p.Ala354Thr--Missense	Het	Pathogenic	Conflicting - Pathogenic - VUS - RCV002538223.4	2.63051e-05	PS1, PS3, PP3_Strong, PP5_Strong, PM2_Supporting, PP2, PP5	Balances cellular amino acid levels - Cystinuria	Episodic recurrent kidney stones, electrolyte imbalance, abdominal pain, chronic pain, hematuria, urinary tract infections, and fatigue.	SOL
27											FCSK	chr16:g.70466164G>C p.Arg106Ser--Missense	Het	VUS	not found	0	PM2_Supporting	Regulates glucose and energy balance - Congenital disorder of glycosylation with defective fucosylation 2	Skeletal muscle myopathy, hypotonia, poor feeding, delayed psychomotor development, intractable seizures with epileptic encephalopathy, and hypsarrhythmia.	ENE
27											SCNN1B	chr16:g.23377229G>C p.Lys445Asn--Missense	Het	VUS	Uncertain Significance - RCV003456584.14	2.62726e-05	PM2_Supporting	Maintains blood pressure and fluid levels - Bronchiectasis with or without elevated sweat chloride 1, Pseudohypoaldosteronism IB2, Liddle syndrome 1	Chronic bronchitis, bronchiectasis, salt-sensitive hypertension, respiratory infections, vomiting, hidradenitis suppurativa, elevated sweat chloride and salivary chloride.	SOL
28	V	UNC	F	Caucasian	53	Chronic fatigue HP:0012432, Fatigue HP:0012378, Post-exertional malaise HP:0030973, Myalgia HP:0003326, Arthralgia HP:0002829, Memory impairment HP:0002354, Mitral valve prolapse HP:0001634, Abnormal autonomic nervous system physiology HP:0012332, Restless legs HP:0012452, Scoliosis HP:0002650, Depression HP:0000716, Anxiety HP:0002715, Sleep abnormality HP:0002360, Gastroesophageal reflux HP:000…	2	5	7	early 30s	SLC7A9	chr19:g.32843869C>T p.Ala354Thr--Missense	Het	Pathogenic	Conflicting - Pathogenic - VUS - RCV002538223.4	2.63051e-05	PS1, PS3, PP3_Strong, PP5_Strong, PM2_Supporting, PP2, PP5	Balances cellular amino acid levels - Cystinuria	Episodic recurrent kidney stones, electrolyte imbalance, abdominal pain, chronic pain, hematuria, urinary tract infections, and fatigue. Episodes of stone formation can be triggered by factors such as dehydration, high dietary intake of cystine-rich foods, or urinary tract infections.	SOL
28											FCSK	chr16:g.70466164G>C p.Arg106Ser--Missense	Het	VUS	not found	0	PM2_Supporting	Regulates glucose and energy balance - Congenital disorder of glycosylation with defective fucosylation 2	Skeletal muscle myopathy, hypotonia, poor feeding, delayed psychomotor development, intractable seizures with epileptic encephalopathy, and hypsarrhythmia. Factors such as infections, stress, or dietary changes can exacerbate symptoms, potentially leading to episodic worsening of the condition.	ENE
28											SCNN1B	chr16:g.23377229G>C p.Lys445Asn--Missense	Het	VUS	Uncertain Significance - RCV003456584.14	2.62726e-05	PM2_Supporting	Maintains blood pressure and fluid levels - Bronchiectasis with or without elevated sweat chloride 1, Pseudohypoaldosteronism IB2, Liddle syndrome 1	Chronic bronchitis, bronchiectasis, salt-sensitive hypertension, respiratory infections, vomiting, hidradenitis suppurativa, elevated sweat chloride and salivary chloride. Episodic symptoms such as hypertension or salt wasting, can be triggered by dietary sodium intake, stress, or hormonal fluctuations.	SOL
29	W	UNC	F	Caucasian	40	Chronic fatigue HP:0012432, Fatigue HP:0012378, Post-exertional malaise HP:0030973, Myalgia HP:0003326, Depression HP:0000716, Anxiety HP:0002715, Memory impairment HP:0002354, Sleep abnormality HP:0002360, Headache HP:0002315, Muscle weakness HP:0001324, Abnormality of temperature regulation HP:0004370	N/A	N/A	N/A	20s	TRPM2	chr21:g.44369290G>T p.Gly240Ter--Truncation	Het	VUS	not found	0	PP3_Strong, PM2_Supporting	Manages cell survival under oxidative stress - Ischemic stroke, neurodegenerative diseases, cardiovascular disease	N/A	SOL
29											C6	chr5:g.41149933A>G c.2381+2T>C--Splice	Het	Pathogenic	Conflicting - Pathogenic - Likely pthogenic - RCV002244875.18	0.00225929	PVS1_Strong, PS1, PP5_Moderate, PS3, PS4_supporting, PM2_supporting, PP1	Activates immune complement pathway - C6 deficiency 2, increased risk of SLE, periodic inflammatory arthritis, Still disease	Recurrent meningococcal infections, focal segmental glomerulosclerosis, Still disease, SLE. The frequency of infections varies related to exposure to pathogens resulting in episodic illness interspersed with periods of relative health.	IMM
29											CFTR	NM_000492.4:c.3140-26A>G p.?--Splice	Het	Pathogenic	Pathogenic - RCV000029519.33	5.92e-05	PVS1_Strong, PS1, PP5_Moderate, PS3, PS4_supporting, PM2_supporting, PP1	Regulates fluid and mucus balance - Cystic fibrosis	Progressive chronic respiratory issues, persistent coughing, frequent lung infections, digestive problems, malnutrition, and fatigue	SOL
29											HFE	chr6:g.26092913G>A p.Cys282Tyr--Missense	Het	Pathogenic	Pathogenic - RCV000178096.67	0.0372927	PS1, PS3, PM2, PP3, PP5	Regulates cellular iron storage - Hemochromatosis type 1	Progressive fatigue, joint pain, and liver damage; potentially with periods of symptom fluctuation early on in the course of disease that can be triggered by high dietary iron intake, alcohol consumption, or infections.	IMM
29											NOD2	chr16:g.50729868dupC p.Leu1007ProfsTer2--Frameshift/Truncation	Het	VUS	Conflicting - Pathogenic - Likely pathogenic -VUS - Benign - RCV001701717.25	0.0149326	PP5	Supports immune response and resilience - Inflammatory bowel disease 1, Crohn disease; Yao syndrome; Blau syndrome	Respiratory muscle weakness, diarrhea, weight loss, fatigue, anemia, joint inflammation, blurry vision, and dry eyes. Symptoms can recur periodically, often triggered by factors such as stress, diet, infection, or nonsteroidal anti-inflammatory drug use.	IMM
30	X	UNC	F	Caucasian	42	Chronic fatigue HP:0012432, Fatigue HP:0012378, Post-exertional malaise HP:0030973, Migraine HP:0002076, Bowel irritability HP:0033628, Colitis HP:0002583, Chronic pain HP:0012532, Hypercholesterolemia HP:0003124, Sleep abnormality HP:0002360, Nausea HP:0002018, Weak grip HP:0033466, Muscle weakness HP:0001324, Memory impairment HP:0002354, Headache HP:0002315, Heat intolerance HP:0002046, Vertig…	N/A	N/A	N/A	20s	HYCC1, KLHL7, NUP42, GPNMB, IL6 and TOMM7	chr7:g.22705122_23268578dup--Duplication	Het	VUS	not found	N/A	PM2_Supporting, PP3	Cell structure maintenance, protein degradation regulation, nuclear transport facilitation, inflammatory response modulation, immune signaling mediator, mitochondrial protein import - Juvenile RA, Hypomyelinating leukodystrophy, Retinitis pigmentosa 42, Perching syndrome, Lethal Congenital Contracture Syndrome 1, Anterior horn cell disease, CD	Fatigue, exercise intolerance, progressive muscle weakness, muscle pain with exercise, hypotonia, gastrointestinal symptoms, recurrent infections, and psychiatric symptoms. IL6 associated disease can be episodic, often triggered by factors such as infections, stress, or environmental exposures	ENE,IMM,STR,SOL
30											COL4A1	NM_001845.6:c.2147C>G p.Pro716Arg--Missense	Het	VUS	not found	3.42e-06	PM2_Supporting, PP3	Maintainance of cell structure, regulating protein degradation, facilitating nuclear transport, modulating inflammation, mediating immune signaling, and supporting mitochondrial protein import. Juvenile rheumatoid arthritis, hypomyelinating leukodystrophy, retinitis pigmentosa 42, and Crohn’s disease.	Fatigue, exercise intolerance, progressive muscle weakness, muscle pain with exertion, hypotonia, gastrointestinal symptoms, recurrent infections, and psychiatric symptoms.	STR
31	Y	UNC	F	Caucasian	33	Chronic fatigue HP:0012432, Fatigue HP:0012378, Post-exertional malaise HP:0030973, Arthralgia HP:0002829, Joint swelling HP:0001386, Hypoesthesia HP:0033748, Sleep abnormality HP:0002360, Attention deficit hyperactivity disorder HP:0007018, Bowel irritability HP:0033628, AnxietG28:I32y HP:0002715, Memory impairment HP:0002354, Headache HP:0002315, Muscle weakness HP:0001324, Obesity HP:0001513	N/A	N/A	N/A	early 30s	CACNA1B	chr9:g.138121538C>T p.Arg2187Trp--Missense	Het	VUS	Uncertain Significance - RCV002016331.3	0	PM2_Supporting, PP3	Enhances nerve signal transmission and stability - Neurodevelopmental disorder with seizures and nonepileptic hyperkinetic movements, epileptic encephalopathy	Muscle cramps, muscle rippling, stiffness, ataxia, hypotonia, behavioural issues, and developmental delay. Symptoms can be episodic, lasting from several minutes to a few hours or days. Triggers can include stress, physical exertion, or other environmental factors.	SOL

## Sheet: SummaryWithUNC
ID	Family	Overall category assigned	Sex	Self reporter race/ancestry	Age at sample collection	Symptoms (Human Phenotype Ontology)	Nbr of body areas with pain	Symptom severity score, 0-12	FM severity (0-31)	Pain	Fatigue	Age at which symptoms noted
1	A	SOL	F	African American	31	Chronic fatigue HP:0012432, Fatigue HP:0012378, Post-exertional malaise HP:0030973, Hypertension HP:0000822, Bowel irritability HP:0033628, Sleep abnormality HP:0002360, Chronic pain HP:0012532, Myalgia HP:0003326, Memory impairment HP:0002354, Headache HP:0002315, Muscle weakness HP:0001324, Cold intolerance HP:6000855, Vertigo HP:0002321, Muscle spasm HP:0003394, Gastroesophageal reflux HP:0002…	N/A	N/A	N/A	8	8	Childhood
2	B	SOL	F	African American	37	Chronic fatigue HP:0012432, Fatigue HP:0012378, Chronic pain HP:0012532, Post-exertional malaise HP:0030973, Myalgia HP:0003326, Migraine HP:0002076, Sleep abnormality HP:0002360, Gastroesophageal reflux HP:0002020, Cold intolerance HP:6000855, Bowel irritability HP:0033628, Visual impairment HP:0000505, Nausea HP:0002018, Obesity HP:0001513	N/A	N/A	N/A	6	8	late 20s
3	C	SOL	F	African American	43	Chronic fatigue HP:0012432, Fatigue HP:0012378, Post-exertional malaise HP:0030973, Myalgia HP:0003326, Headache HP:0002315, Vertigo HP:0002321, Neoplasm of the pituitary gland HP:0040277, Sleep apnea HP:0010535, Chronic pain HP:0012532, Hypertension HP:0000822, Anxiety HP:0002715, Depression HP:0000716, Sleep abnormality HP:0002360, Muscle weakness HP:0001324, Heat intolerance HP:0002046, Visual…	N/A	N/A	N/A	9	9	Teenage
4	D	SOL	F	African American	31	Chronic fatigue HP:0012432, Fatigue HP:0012378, Post-exertional malaise HP:0030973, Pharyngalgia HP:0033050, Myalgia HP:0003326, Sleep abnormality HP:0002360, Arthralgia HP:0002829, Memory impairment HP:0002354, Anxiety HP:0002715, Depression HP:0000716, Goiter HP:0000853, Chronic pain HP:0012532, Visual impairment HP:0000505, Photophobia HP:0000613, Phonophobia HP:0002183, Muscle spasm HP:000339…	6	6	12	5	5	early 20s
5	E	ENE	F	African American	50	Chronic fatigue HP:0012432, Fatigue HP:0012378, Post-exertional malaise HP:0030973, Muscle spasm HP:0003394, Hypertension HP:0000822, Muscle stiffness HP:0003552, Myalgia HP:0003326, Bursitis HP:0025232, Obesity HP:0001513, Sleep abnormality HP:0002360, Memory impairment HP:0002354, Bowel irritability HP:0033628	N/A	N/A	N/A	2	6	mid 20s
6	F	UNC	F	Caucasian	41	Chronic fatigue HP:0012432, Fatigue HP:0012378, Post-exertional malaise HP:0030973, Pharyngalgia HP:0033050, Myalgia HP:0003326, Sleep abnormality HP:0002360, Memory impairment HP:0002354, Alpha-gal allergy HP:0410319, Hypothyroidism HP:0000821, Recurrent herpes HP:0005353, Abnormal autonomic nervous system physiology HP:0012332, Recurrent viral infections HP:0004429, Photophobia HP:0000613, Phon…	3	8	11	1	7	Teenage
7	G	ENE	F	Caucasian	47	Chronic fatigue HP:0012432, Fatigue HP:0012378, Post-exertional malaise HP:0030973, Myalgia HP:0003326, Sleep abnormality HP:0002360, Memory impairment HP:0002354, Lymphadenopathy HP:0002716, Arthralgia HP:0002829, Headache HP:0002315, Neoplasm of the thyroid gland HP:0100031, Endometriosis HP:0030127, Anemia HP:0001903, Migraine HP:0002076, Anxiety HP:0000739, Obsessive-compulsive trait HP:00087…	6	10	16	6	7	Childhood
8	G	ENE	M	Caucasian	22	Chronic fatigue HP:0012432, Fatigue HP:0012378, Post-exertional malaise HP:0030973, Myalgia HP:0003326, Sleep abnormality HP:0002360, Memory impairment HP:0002354, Lymphadenopathy HP:0002716, Hypothyroidism HP:0000821, Barrett esophagus HP:0100580, Gastroesophageal reflux HP:0002020, Autistic behavior HP:0000729, Depression HP:0000716, Nausea HP:0002018, Anxiety HP:0000739, Muscle spasm HP:000339…	0	8	8	0	8	Childhood
9	H	UNC	F	Caucasian	55	Chronic fatigue HP:0012432, Fatigue HP:0012378, Post-exertional malaise HP:0030973, Myalgia HP:0003326, Pharyngalgia HP:0033050, Sleep abnormality HP:0002360, Memory impairment HP:0002354, Lymphadenopathy HP:0002716, Arthralgia HP:0002829, Headache HP:0002315, Hypertension HP:0000822, Acne inversa HP:0040154, Subarachnoid hemorrhage HP:0002138, Attention deficit hyperactivity disorder HP:0007018,…	2	9	11	7.5	9	30s
10	I	UNC	F	Caucasian	20	Chronic fatigue HP:0012432, Fatigue HP:0012378, Post-exertional malaise HP:0030973, Pharyngalgia HP:0033050, Myalgia HP:0003326, Sleep abnormality HP:0002360, Pharyngalgia HP:0033050, Arthralgia HP:0002829, Memory impairment HP:0002354, Lymphadenopathy HP:0002716, Arthralgia HP:0002829, Headache HP:0002315, Hypoglycemia HP:0001943, Depression HP:0000716, Photophobia HP:0000613, Phonophobia HP:000…	19	9	28	6.5	5	Childhood
11	J	UNC	F	Caucasian	40	Chronic fatigue HP:0012432, Fatigue HP:0012378, Post-exertional malaise HP:0030973, Pharyngalgia HP:0033050, Myalgia HP:0003326, Sleep abnormality HP:0002360, Pharyngalgia HP:0033050, Arthralgia HP:0002829, Memory impairment HP:0002354, Lymphadenopathy HP:0002716, Hypothyroidism HP:0000821, Attention deficit hyperactivity disorder HP:0007018, Photophobia HP:0000613, Phonophobia HP:0002183, Muscle…	15	10	25	7.5	7.5	Teenage
12	J	UNC	F	Caucasian	71	Chronic fatigue HP:0012432, Fatigue HP:0012378, Post-exertional malaise HP:0030973, Pharyngalgia HP:0033050, Myalgia HP:0003326, Sleep abnormality HP:0002360, Arthralgia HP:0002829, Memory impairment HP:0002354, Lymphadenopathy HP:0002716, Bowel irritability HP:0033628, Osteoarthritis HP:0002758, Kinetic tremor HP:0030186, Restless legs HP:0012452, Depression HP:0000716, Anxiety HP:0000739, Photo…	11	9	20	7	6	early 30s
13	K	UNC	F	Caucasian	41	Chronic fatigue HP:0012432, Fatigue HP:0012378, Post-exertional malaise HP:0030973, Myalgia HP:0003326, Sleep abnormality HP:0002360, Lymphadenopathy HP:0002716, Arthralgia HP:0002829, Memory impairment HP:0002354, Headache HP:0002315, Celiac disease HP:0002608, Hypertension HP:0000822, Migraine HP:0002076, Apnea HP:0002104, Cervical spondylosis HP:0008480, Osteoporosis HP:0000939, Osteoarthritis…	17	11	28	7	7	late 30s
14	L	UNC	F	Caucasian	39	Chronic fatigue HP:0012432, Fatigue HP:0012378, Post-exertional malaise HP:0030973, Pharyngalgia HP:0033050, Arthralgia HP:0002829, Memory impairment HP:0002354, Hypothyroidism HP:0000821, Depression HP:0000716, Anxiety HP:0000739, Attention deficit hyperactivity disorder HP:0007018, sleep abnormality HP:0002360, photophobia HP:0000613, Phonophobia HP:0002183, Muscle spasm HP:0003394, Visual impa…	7	12	19	7	6	late 20s
15	M	ENE	F	Caucasian	39	Chronic fatigue HP:0012432, Fatigue HP:0012378, Post-exertional malaise HP:0030973, Depression HP:0000716, Bowel irritability HP:0033628, Muscle spasm HP:0003394, Chronic pain HP:0012532, Peptic ulcer HP:0004398, Anxiety HP:0000739, Abdominal pain HP:0002027, Sinusitis HP:0000246, Migraine HP:0002076, Nausea HP:0002018, sleep abnormality HP:0002360, Headache HP:0002315, Muscle weakness HP:0001324…	N/A	N/A	N/A	9	7	Childhood
16	N	UNC	F	Caucasian	41	Fatigue HP:0012378, Post-exertional malaise HP:0030973, Anxiety HP:0000739, Depression HP:0000716, Attention deficit hyperactivity disorder HP:0007018, Bowel irritability HP:0033628, Chronic constipation HP:0012450, Headache HP:0002315, Cold intolerance HP:6000855	N/A	N/A	N/A	4	7	Childhood
17	O	UNC	F	Caucasian	37	Chronic fatigue HP:0012432, Fatigue HP:0012378, Post-exertional malaise HP:0030973, Recurrent infections HP:0002719, Depression HP:0000716, Abnormality of the musculoskeletal system HP:0033127, Gastritis HP:0005263, Anxiety HP:0000739, Bowel irritability HP:0033628, Chronic pain HP:0012532, Myalgia HP:0003326, Headache HP:0002315, Sleep abnormality HP:0002360, Memory impairment HP:0002354, Heat i…	N/A	N/A	N/A	8	9	Childhood
18	P	ENE	F	Caucasian	31	Chronic fatigue HP:0012432, Fatigue HP:0012378, Post-exertional malaise HP:0030973, Exercise intolerance HP:0003546, Abnormality of the vertebral column HP:0000925, Arthralgia HP:0002829, Posttraumatic stress symptom HP:0033676, Memory impairment HP:0002354, Bipolar affective disorder HP:0007302, Depression HP:0000716, Gastric ulcer HP:0002592, Anxiety HP:0002715, Photophobia HP:0000613, Muscle s…	4	10	14	5	10	Childhood
19	Q	SOL	F	Caucasian	45	Chronic fatigue HP:0012432, Fatigue HP:0012378, Post-exertional malaise HP:0030973, Exercise intolerance HP:0003546, Chronic pain HP:0012532, Pharyngalgia HP:0033050, Myalgia HP:0003326, Sleep abnormality HP:0002360, Arthralgia HP:0002829, Memory impairment HP:0002354, Muscle stiffness HP:0003552, Muscle weakness HP:0001324, Urinary urgency HP:0000012, Gallbladder dysfunction HP:0005609, Anxiety …	13	10	23	8	7	Childhood
20	Q	SOL	F	Caucasian	39	Chronic fatigue HP:0012432, Fatigue HP:0012378, Post-exertional malaise HP:0030973, Exercise intolerance HP:0003546, Sleep abnormality HP:0002360, Arthralgia HP:0002829, Memory impairment HP:0002354, Iron deficiency anemia HP:0001891, Decreased circulating vitamin B12 concentration HP:0100502, Urinary urgency HP:0000012, Sleep apnea HP:0010535, Hyperlipidemia HP:0003077, Premature atrial contract…	6	8	14	2	4	Childhood
21	R	RBC	F	Caucasian	54	Chronic fatigue HP:0012432, Fatigue HP:0012378, Post-exertional malaise HP:0030973, Exercise intolerance HP:0003546, Pharyngalgia HP:0033050, Lymphadenopathy HP:0002716, Memory impairment HP:0002354, Endometriosis HP:0030127, Abnormality of the uterus HP:0000130, Anxiety HP:0002715, Depression HP:0000716, Chronic pain HP:0012532, Vertigo HP:0002321, Memory impairment HP:0002354, Headache HP:00023…	3	3	6	1	7	early 20s
22	R	RBC	F	Caucasian	21	Chronic fatigue HP:0012432, Fatigue HP:0012378, Post-exertional malaise HP:0030973, Exercise intolerance HP:0003546, Pharyngalgia HP:0033050, Myalgia HP:0003326, Lymphadenopathy HP:0002716, Sleep abnormality HP:0002360, Arthralgia HP:0002829, Memory impairment HP:0002354, Headache HP:0002315, Postural hypotension with compensatory tachycardia HP:0005307, Joint hypermobility HP:0001382, Decreased …	8	10	18	3	6	Teenage
23	R	RBC	F	Caucasian	26	Chronic fatigue HP:0012432, Fatigue HP:0012378, Post-exertional malaise HP:0030973, Exercise intolerance HP:0003546, Pharyngalgia HP:0033050, Myalgia HP:0003326, Memory impairment HP:0002354, Lymphadenopathy HP:0002716, Sleep abnormality HP:0002360, Arthralgia HP:0002829, Bowel irritability HP:0033628, Postural hypotension with compensatory tachycardia HP:0005307, Polycystic ovaries HP:0000147, A…	6	9	15	4	5	early 20s
24	S	RBC	F	African American	50	Chronic fatigue HP:0012432, Fatigue HP:0012378, Post-exertional malaise HP:0030973, Exercise intolerance HP:0003546, Myalgia HP:0003326, Sleep abnormality HP:0002360, Lymphadenopathy HP:0002716, Memory impairment HP:0002354, Arthralgia HP:0002829, Headache HP:0002315, Gastroesophageal reflux HP:0002020, Thyroiditis HP:0100646, Depression HP:0000716, Muscle spasm HP:0003394, Chronic pain HP:001253…	12	7	19	8	8	early 30s
25	T	STR	F	Caucasian	57	Chronic fatigue HP:0012432, Fatigue HP:0012378, Post-exertional malaise HP:0030973, Pharyngalgia HP:0033050, Sleep abnormality HP:0002360, Lymphadenopathy HP:0002716, Memory impairment HP:0002354, Headache HP:0002315, Asthma HP:0002099, Gastroesophageal reflux HP:0002020, Abnormal autonomic nervous system physiology HP:0012332, Hypothyroidism HP:0000821, Eczematoid dermatitis HP:0000964, Sleep ab…	5	10	15	5.5	6	mid 30s
26	U	RBC	F	Caucasian	50	Chronic fatigue HP:0012432, Fatigue HP:0012378, Post-exertional malaise HP:0030973, Sleep abnormality HP:0002360, Myalgia HP:0003326, Arthralgia HP:0002829, Memory impairment HP:0002354, Restless legs HP:0012452, Hypothyroidism HP:0000821, Seafood allergy HP:0410333, Depression HP:0000716, Muscle spasm HP:0003394, Visual impairment HP:0000505, Photophobia HP:0000613, Phonophobia HP:0002183, Bowel…	13	10	23	4	8	early 20s
27	V	UNC	F	Caucasian	55	Chronic fatigue HP:0012432, Fatigue HP:0012378, Post-exertional malaise HP:0030973, Myalgia HP:0003326, Arthralgia HP:0002829, Memory impairment HP:0002354, Hypercholesterolemia HP:0003124, Bowel irritability HP:0033628, Restless legs HP:0012452, Anxiety HP:0002715, Sleep abnormality HP:0002360, Gastroesophageal reflux HP:0002020, Visual impairment HP:0000505, Photophobia HP:0000613, Phonophobia …	8	8	16	6.5	6	late 30s
28	V	UNC	F	Caucasian	53	Chronic fatigue HP:0012432, Fatigue HP:0012378, Post-exertional malaise HP:0030973, Myalgia HP:0003326, Arthralgia HP:0002829, Memory impairment HP:0002354, Mitral valve prolapse HP:0001634, Abnormal autonomic nervous system physiology HP:0012332, Restless legs HP:0012452, Scoliosis HP:0002650, Depression HP:0000716, Anxiety HP:0002715, Sleep abnormality HP:0002360, Gastroesophageal reflux HP:000…	2	5	7	4	3	early 30s
29	W	UNC	F	Caucasian	40	Chronic fatigue HP:0012432, Fatigue HP:0012378, Post-exertional malaise HP:0030973, Myalgia HP:0003326, Depression HP:0000716, Anxiety HP:0002715, Memory impairment HP:0002354, Sleep abnormality HP:0002360, Headache HP:0002315, Muscle weakness HP:0001324, Abnormality of temperature regulation HP:0004370	N/A	N/A	N/A	5	7	20s
30	X	UNC	F	Caucasian	42	Chronic fatigue HP:0012432, Fatigue HP:0012378, Post-exertional malaise HP:0030973, Migraine HP:0002076, Bowel irritability HP:0033628, Colitis HP:0002583, Chronic pain HP:0012532, Hypercholesterolemia HP:0003124, Sleep abnormality HP:0002360, Nausea HP:0002018, Weak grip HP:0033466, Muscle weakness HP:0001324, Memory impairment HP:0002354, Headache HP:0002315, Heat intolerance HP:0002046, Vertig…	N/A	N/A	N/A	4	8	20s
31	Y	UNC	F	Caucasian	33	Chronic fatigue HP:0012432, Fatigue HP:0012378, Post-exertional malaise HP:0030973, Arthralgia HP:0002829, Joint swelling HP:0001386, Hypoesthesia HP:0033748, Sleep abnormality HP:0002360, Attention deficit hyperactivity disorder HP:0007018, Bowel irritability HP:0033628, AnxietG28:I32y HP:0002715, Memory impairment HP:0002354, Headache HP:0002315, Muscle weakness HP:0001324, Obesity HP:0001513	N/A	N/A	N/A	7	10	early 30s

## Sheet: TighterSummary
ID	Pain	Fatigue	Age at which symptoms noted	Overall category assigned
1	8	8	Childhood	SOL
2	6	8	Late 20s	SOL
3	9	9	Teenage	SOL
4	5	5	Early 20s	SOL
5	2	6	Mid 20s	ENE
6	1	7	Teenage	UNC
7	6	7	Childhood	ENE
8	0	8	Childhood	ENE
9	7.5	9	30s	UNC
10	6.5	5	Childhood	UNC
11	7.5	7.5	Teenage	UNC
12	7	6	Early 30s	UNC
13	7	7	Late 30s	UNC
14	7	6	Late 20s	UNC
15	9	7	Childhood	ENE
16	4	7	Childhood	UNC
17	8	9	Childhood	UNC
18	5	10	Childhood	ENE
19	8	7	Childhood	SOL
20	2	4	Childhood	SOL
21	1	7	Early 20s	RBC
22	3	6	Teenage	RBC
23	4	5	Early 20s	RBC
24	8	8	Early 30s	RBC
25	5.5	6	Mid 30s	STR
26	4	8	Early 20s	RBC
27	6.5	6	Late 30s	UNC
28	4	3	Early 30s	UNC
29	5	7	20s	UNC
30	4	8	20s	UNC
31	7	10	Early 30s	UNC
