# Supplementary material for: Uncovering the genetic architecture of ME/CFS: a precision approach reveals impact of rare monogenic variation
Source: J Transl Med. 2025 Dec 24;24:168. doi: 10.1186/s12967-025-07586-w (PMC12888368; doi:10.1186/s12967-025-07586-w)
Supplement: Supplementary file 9 — Supplementary Material 9 [file 12967_2025_7586_MOESM9_ESM.xlsx]

## Sheet: Sheet1
HPO ID	Phenotype description	Pathophysiology
HP:0003388	Easy fatigability	PENE
HP:0012432	Chronic fatigue	PENE
HP:0025377	Triggered by exertion	PENE
HP:0030973	Postexertional symptom exacerbation	PENE
HP:0001289	Confusion	Neurocognitive
HP:0033687	Short term memory impairment	Neurocognitive
HP:0100543	Cognitive impairment	Neurocognitive
HP:0002315	Headache	Pain
HP:0012531	Pain	Pain
HP:0012532	Chronic pain	Pain
HP:0012534	Dysesthesia	Pain
HP:0025282	Dull pain	Pain
HP:0002360	Sleep disturbance	Sleep
HP:0001324	Muscle weakness	Neurosensory
HP:0002370	Poor coordination	Neurosensory
HP:0002487	Hyperkinetic movements	Neurosensory
HP:0011964	Intermittent painful muscle spasms	Neurosensory
HP:0030512	Difficulty adjusting to changes in luminance	Neurosensory
HP:5200058	Sensory hypersensitivity	Neurosensory
HP:0000012	Urinary urgency	Immune-Intestinal
HP:0000017	Nocturia	Immune-Intestinal
HP:0000246	Sinusitis	Immune-Intestinal
HP:0002017	Nausea and vomiting	Immune-Intestinal
HP:0002027	Abdominal pain	Immune-Intestinal
HP:0002716	Lymphadenopathy	Immune-Intestinal
HP:0004429	Recurrent viral infections	Immune-Intestinal
HP:0012537	Food intolerance, non-allergic food hypersensitivity	Immune-Intestinal
HP:0033050	Pharyngalgia	Immune-Intestinal
HP:0033628	Bowel irritability	Immune-Intestinal
HP:0001962	Palpitations	Energy
HP:0002098	Respiratory distress	Energy
HP:0002321	Vertigo	Energy
HP:0005968	Temperature instability	Energy
HP:0012173	Orthostatic tachycardia	Energy
HP:0030196	Fatigable weakness of respiratory muscles	Energy
