# Supplementary material for: Uncovering the genetic architecture of ME/CFS: a precision approach reveals impact of rare monogenic variation
Source: J Transl Med. 2025 Dec 24;24:168. doi: 10.1186/s12967-025-07586-w (PMC12888368; doi:10.1186/s12967-025-07586-w)
Supplement: Supplementary file 10 — Supplementary Material 10 [file 12967_2025_7586_MOESM10_ESM.xlsx]

## Sheet: Sheet1
Rank	Disease	Weighted Mean Reciprical Rank	# Avatars Enriched In	Mean Reciprical Rank	Weight
1	Thyroid hormone metabolism, abnormal, 3	0.388883	27384	0.388883	1
2	Mitochondrial DNA depletion syndrome 12 (cardiomyopathic type)	0.320023	22038	0.515154	0.621218
3	Myopathy, vacuolar, with CASQ1 aggregates	0.10737	16560	0.329181	0.326174
4	Mahvash disease	0.0701776	11016	0.568185	0.123512
5	Pulmonary hypertension, primary, autosomal recessive	0.0650156	16560	0.199328	0.326174
6	Myasthenic syndrome, congenital, 4B, fast-channel	0.0526922	16560	0.161546	0.326174
7	Familial cold autoinflammatory syndrome 2	0.049403	10806	0.419622	0.117732
8	Mitochondrial complex I deficiency, nuclear type 29	0.046053	15221	0.171592	0.268387
9	Immunodeficiency, developmental delay, and hypohomocysteinemia	0.0413345	17182	0.116457	0.354933
10	Myasthenic syndrome, congenital, 3B, fast-channel	0.0369854	16560	0.113392	0.326174
11	Gitelman syndrome	0.035217	9734	0.389625	0.0903869
12	Myasthenic syndrome, congenital, 23, presynaptic	0.0320799	16560	0.0983521	0.326174
13	Camurati-Engelmann disease	0.0254629	15811	0.0868579	0.293155
14	Myofibrillar myopathy 10	0.0239206	15858	0.0810386	0.295176
15	Hypomagnesemia 6, renal	0.0211322	7920	0.4038	0.0523333
16	Myopathy with exercise intolerance, Swedish type	0.0148954	11315	0.112861	0.13198
17	Glycogen storage disease VII	0.0135486	14491	0.0566285	0.239253
18	Hyper-Igd syndrome	0.0132741	6978	0.362204	0.0366482
19	Neurodevelopmental disorder with poor growth and behavioral abnormalities	0.012913	7134	0.330651	0.0390533
20	Episodic ataxia, type 3	0.0113765	7920	0.217385	0.0523333
21	Autoinflammation with episodic fever and lymphadenopathy	0.0100603	5900	0.454859	0.0221175
22	Cyclic vomiting syndrome	0.00762616	8945	0.105093	0.0725658
23	Charcot-Marie-Tooth disease, axonal, type 2V	0.00750294	5760	0.366032	0.0204981
24	Congenital disorder of deglycosylation 1	0.00617619	40	0.8875	0.00695909
25	Paroxysmal nocturnal hemoglobinuria 2	0.00396247	4847	0.346169	0.0114466
26	Sengers syndrome	0.00289306	9383	0.0351879	0.0822175
27	Deafness, autosomal dominant 34, with or without inflammation	0.0027272	4622	0.283552	0.00961799
28	Cowchock syndrome	0.00223842	4320	0.301941	0.00741343
29	Mitochondrial complex III deficiency, nuclear type 9	0.0020708	5760	0.101024	0.0204981
30	Polyglucosan body myopathy 1 with or without immunodeficiency	0.0018619	6045	0.0780359	0.0238596
31	Muscular dystrophy, congenital, with or without seizures	0.00183811	6287	0.0682953	0.0269141
32	Williams-Beuren syndrome	0.00161487	177	0.265494	0.00608251
33	Combined oxidative phosphorylation deficiency 28	0.0014584	4968	0.116712	0.0124958
34	Mitochondrial complex III deficiency, nuclear type 11	0.00125197	4162	0.196414	0.00637415
35	Coenzyme Q10 deficiency, primary, 8	0.00121296	4647	0.123603	0.00981333
36	Glutamate monosodium sensitivity	0.00108956	3240	0.581758	0.00187287
37	Spastic paraplegia 7, autosomal recessive	0.000994179	3994	0.185651	0.00535509
38	Angioedema, hereditary, 1	0.000962106	4968	0.0769946	0.0124958
39	Muckle-Wells syndrome	0.000954777	5571	0.0518633	0.0184095
40	Leukoencephalopathy with brainstem and spinal cord involvement and lactate elevation	0.000837335	4320	0.112948	0.00741343
41	Basal ganglia calcification, idiopathic, 10, autosomal recessive	0.000823121	3395	0.336938	0.00244294
42	Inclusion body myopathy with early-onset Paget disease with or without frontotemporal dementia 2	0.000821337	4320	0.11079	0.00741343
43	Combined oxidative phosphorylation deficiency 24	0.000644469	6170	0.0253584	0.0254144
44	Porphyria, acute intermittent	0.000581113	4968	0.0465048	0.0124958
45	Polyposis, skin pigmentation, alopecia, and fingernail changes	0.000519036	4968	0.041537	0.0124958
46	Myopathy, myofibrillar, 8	0.000509734	5756	0.0249226	0.0204527
47	Mitochondrial DNA depletion syndrome 4B (mngie type)	0.000497408	4968	0.0398061	0.0124958
48	Carnitine deficiency, systemic primary	0.000484587	3650	0.136698	0.00354495
49	Dystonia 9	0.000478976	3395	0.196065	0.00244294
50	Ciliary dyskinesia, primary, 2	0.000467197	1194	0.329483	0.00141797
51	Erythermalgia, primary	0.000352145	962	0.160348	0.00219613
52	Immunodeficiency 82 with systemic inflammation	0.00035164	1450	0.46547	0.000755452
53	Neuronal intranuclear inclusion disease	0.000345678	4320	0.0466286	0.00741343
54	Cerebral arteriopathy, autosomal dominant, with subcortical infarcts and leukoencephalopathy, type 2	0.000323478	3395	0.132413	0.00244294
55	Bardet-Biedl syndrome 17	0.000321867	258	0.0575588	0.00559197
56	Vasculitis, autoinflammation, immunodeficiency, and hematologic defects syndrome	0.000290185	1308	0.264399	0.00109753
57	Episodic ataxia, type 7	0.000281293	2760	0.480014	0.000586011
58	Homocystinuria-megaloblastic anemia, cblG complementation type	0.000248678	3	0.0345101	0.00720593
59	Amyloidosis, hereditary, transthyretin-related	0.00023966	1063	0.130492	0.00183659
60	Hyperornithinemia-hyperammonemia-homocitrullinemia syndrome	0.000225953	7	0.031474	0.00717904
61	Mental retardation, x-linked syndromic, Christianson type	0.000212335	1	0.0294118	0.0072194
62	Bardet-Biedl syndrome 16	0.000207197	1127	0.127479	0.00162534
63	GLUT1 deficiency syndrome 1, infantile onset, severe	0.000195777	798	0.0687381	0.00284816
64	Developmental delay, impaired speech, and behavioral abnormalities	0.000182573	310	0.0345265	0.00528791
65	Danon disease	0.000176617	3903	0.0364904	0.0048401
66	Ataxia, early-onset, with oculomotor apraxia and hypoalbuminemia	0.000165849	3903	0.0342657	0.0048401
67	Thrombotic thrombocytopenic purpura, hereditary	0.000165254	852	0.0629743	0.00262414
68	Myasthenic syndrome, congenital, 4A, slow-channel	0.000159591	3361	0.0690443	0.00231143
69	Aromatic L-amino acid decarboxylase deficiency	0.00015025	381	0.0307482	0.00488646
70	Intellectual developmental disorder, X-linked 112	0.00014921	172	0.0244067	0.00611347
71	Parkinsonism-dystonia, infantile, 2	0.000149049	721	0.04682	0.00318344
72	Multiple endocrine neoplasia, type IIA	0.00014292	1090	0.0818605	0.0017459
73	Immunodeficiency due to purine nucleoside phosphorylase deficiency	0.000140156	394	0.0291101	0.00481467
74	Mitochondrial complex II deficiency	0.000138915	3781	0.0331502	0.00419047
75	Severe combined immunodeficiency, autosomal recessive, T cell-negative, B cell-negative, NK cell-negative, due to adenosine deaminase deficiency	0.000135424	351	0.0267946	0.00505416
76	Migraine, familial hemiplegic, 2	0.000120058	1010	0.0593977	0.00202126
77	Thyrotoxic periodic paralysis, susceptibility to, 1	9.84287e-05	2760	0.167964	0.000586011
78	Spastic paraplegia 29, autosomal dominant	9.82038e-05	1368	0.10389	0.000945264
79	Hypomagnesemia 3, renal	9.69068e-05	162	0.0156919	0.00617561
80	Autoinflammatory disease, systemic, with vasculitis	9.6759e-05	79	0.014434	0.00670355
81	Proteasome-Associated autoinflammatory syndrome 3	9.28527e-05	1205	0.0670285	0.00138527
82	Immunodeficiency 38 with basal ganglia calcification	7.87019e-05	2535	0.33947	0.000231838
83	Pelizaeus-Merzbacher disease	7.59861e-05	593	0.0200916	0.00378197
84	Sclerosteosis 1	7.58763e-05	697	0.0230505	0.00329175
85	Spinocerebellar ataxia 6	7.50609e-05	1313	0.0692184	0.00108441
86	Immunodeficiency 41 with lymphoproliferation and autoimmunity	7.44971e-05	856	0.0285658	0.00260791
87	Choreoathetosis, hypothyroidism, and neonatal respiratory distress	7.23558e-05	875	0.0285821	0.00253151
88	Cardiomyopathy, familial hypertrophic, 29, with polyglucosan bodies	6.28401e-05	2760	0.107234	0.000586011
89	Adiposis dolorosa	6.1426e-05	1760	0.268639	0.000228656
90	Episodic ataxia, type 1	5.88666e-05	2677	0.134751	0.000436856
91	Erythrocytosis, familial, 1	5.85542e-05	2677	0.134035	0.000436856
92	Autoinflammation, panniculitis, and dermatosis syndrome	5.74048e-05	2808	0.0841539	0.000682141
93	Basal ganglia calcification, idiopathic, 5	5.33647e-05	1425	0.0657942	0.000811085
94	Osteootohepatoenteric syndrome	5.05155e-05	1223	0.037908	0.00133258
95	Episodic ataxia, type 2	4.70816e-05	2760	0.0803425	0.000586011
96	Hypocalciuric hypercalcemia, familial, type III	4.34773e-05	2880	0.0517647	0.000839901
97	Kanzaki disease	4.00003e-05	1425	0.0493171	0.000811085
98	Immunodeficiency 97 with autoinflammation	3.86721e-05	1140	0.0244141	0.001584
99	Autoinflammation with arthritis and vasculitis	3.57541e-05	1248	0.0283516	0.0012611
100	Myopathy, lactic acidosis, and sideroblastic anemia 2	3.47037e-05	2760	0.0592203	0.000586011
101	Immunodeficiency, X-linked, with magnesium defect, Epstein-Barr virus infection and neoplasia	3.44318e-05	1575	0.0679492	0.000506728
102	Cerebellar ataxia, areflexia, pes cavus, optic atrophy, and sensorineural hearing loss	3.37649e-05	2955	0.0330528	0.00102154
103	Myotonic dystrophy 1	3.0326e-05	2760	0.0517499	0.000586011
104	Proteasome-Associated autoinflammatory syndrome 2	2.7811e-05	1530	0.047088	0.000590617
105	Niemann-Pick disease, type A	2.63562e-05	2893	0.0302903	0.000870121
106	Pontocerebellar hypoplasia type 1A	2.37336e-05	2855	0.0303003	0.000783279
107	Immunodeficiency 31C	2.15754e-05	2850	0.0279405	0.00077219
108	Combined oxidative phosphorylation deficiency 3	2.10729e-05	2885	0.0247491	0.000851461
109	Periodic fever, familial, autosomal dominant	2.08872e-05	2649	0.0533628	0.000391419
110	Spinocerebellar ataxia 1	2.05475e-05	1315	0.0190399	0.00107918
111	Progressive external ophthalmoplegia with mitochondrial DNA deletions, autosomal recessive 2	1.80111e-05	2861	0.0226074	0.000796689
112	Mitochondrial complex III deficiency, nuclear type 2	1.59232e-05	1423	0.0195228	0.00081562
113	Coproporphyria	1.48046e-05	1750	0.0614452	0.000240939
114	Craniofacial anomalies and anterior segment dysgenesis syndrome	1.27344e-05	2444	0.0952165	0.000133741
115	Multiple mitochondrial dysfunctions syndrome 2 with hyperglycinemia	1.17616e-05	2586	0.0394441	0.000298185
116	Omenn syndrome	1.17077e-05	1856	0.0923965	0.000126711
117	Multiple acyl-CoA-dehydrogenase deficiency	1.06316e-05	2586	0.0356543	0.000298185
118	Methylmalonic aciduria, mut type	1.05989e-05	2586	0.0355448	0.000298185
119	Triosephosphate isomerase deficiency	1.00106e-05	2586	0.0335718	0.000298185
120	Immunodeficiency 54	9.72345e-06	1856	0.076737	0.000126711
121	Familial Mediterranean fever, AR	7.70375e-06	1766	0.0347898	0.000221437
122	Peripheral neuropathy with variable spasticity, exercise intolerance, and developmental delay	6.52207e-06	1750	0.0270693	0.000240939
123	N-acetylglutamate synthase deficiency	3.92005e-06	1979	0.102122	3.83858e-05
124	Neurodegeneration with ataxia and late-onset optic atrophy	3.50824e-06	2382	0.0428885	8.17991e-05
125	Neurofibromatosis, type II	3.20923e-06	1925	0.045002	7.13131e-05
126	Chiari malformation type I	3.09904e-06	1941	0.0511373	6.06023e-05
127	Chediak-Higashi syndrome	2.23601e-06	2401	0.0231869	9.64341e-05
128	Oculopharyngodistal myopathy 1	7.11623e-07	1999	0.0249568	2.85141e-05
129	Brown-Vialetto-Van Laere syndrome 1	6.76731e-07	1999	0.0237332	2.85141e-05
130	Multiple system atrophy 1, susceptibility to	5.22036e-08	2085	0.138101	3.78009e-07
131	Spastic ataxia 3, autosomal recessive	4.51577e-08	2085	0.119462	3.78009e-07
132	Spinocerebellar ataxia 42	3.05308e-08	2085	0.0807673	3.78009e-07
133	Spastic paraplegia 84, autosomal recessive	2.48306e-08	2085	0.0656877	3.78009e-07
134.5	Parkinson disease 1, autosomal dominant	0	2087	0.0556761	0
134.5	Parkinson disease, late-onset	0	2087	0.0785037	0
