# Supplementary material for: Uncovering the genetic architecture of ME/CFS: a precision approach reveals impact of rare monogenic variation
Source: J Transl Med. 2025 Dec 24;24:168. doi: 10.1186/s12967-025-07586-w (PMC12888368; doi:10.1186/s12967-025-07586-w)
Supplement: Supplementary file 11 — Supplementary Material 11 [file 12967_2025_7586_MOESM11_ESM.xlsx]

## Sheet: Sheet1
Rank	Disease	Weighted Mean Reciprical Rank	# Participants Enriched In	Mean Reciprical Rank	Weight
1	Adiposis dolorosa	0.736559	31	0.736559	1
2	Neurodegeneration with ataxia and late-onset optic atrophy	0.298007	30	0.320626	0.929451
3	Gitelman syndrome	0.145644	29	0.169063	0.861483
4	Migraine with or without aura, susceptibility to, 12	0.142982	25	0.232336	0.615413
5	Mitochondrial DNA depletion syndrome 12 (cardiomyopathic type)	0.135167	30	0.145427	0.929451
6	Familial cold autoinflammatory syndrome 2	0.116596	26	0.173233	0.67306
7	Familial cold inflammatory syndrome 1	0.106837	31	0.106837	1
8	Hypocalciuric hypercalcemia, familial, type III	0.0904643	28	0.113635	0.796095
9	Myofibrillar myopathy 10	0.0597353	29	0.06934	0.861483
10	Muckle-Wells syndrome	0.0595014	29	0.0690685	0.861483
11	Paroxysmal nocturnal hemoglobinuria 2	0.0593168	29	0.0688543	0.861483
12	Fragile X tremor/ataxia syndrome	0.0592285	25	0.096242	0.615413
13	Erythrocytosis, familial, 1	0.0562139	27	0.0766602	0.733287
14	Mitochondrial complex I deficiency, nuclear type 29	0.0546811	28	0.0686866	0.796095
15	Combined oxidative phosphorylation deficiency 54	0.0528839	26	0.0785724	0.67306
16	Basal ganglia calcification, idiopathic, 5	0.0494671	26	0.0734958	0.67306
17	Creatine phosphokinase, elevated serum	0.047263	27	0.0644536	0.733287
18	Hyper-Igd syndrome	0.0463878	25	0.0753767	0.615413
19	Progressive external ophthalmoplegia with mitochondrial DNA deletions,autosomal dominant, 6	0.0400609	25	0.065096	0.615413
20	Episodic ataxia, type 3	0.0381655	16	0.17943	0.212704
21	Williams-Beuren syndrome	0.0368289	23	0.0725179	0.50786
22	Creutzfeldt-Jakob disease	0.034754	24	0.0620224	0.560346
23	Progressive external ophthalmoplegia with mitochondrial DNA deletions, autosomal dominant 5	0.0339166	23	0.0667834	0.50786
24	Episodic ataxia, type 6	0.0337195	24	0.0601761	0.560346
25	Carnitine palmitoyltransferase II deficiency, myopathic, stress-induced	0.0309011	19	0.0954572	0.323717
26	Intellectual developmental disorder, X-linked 112	0.0272462	22	0.0594956	0.457953
27	Bone marrow failure syndrome 6	0.0246822	24	0.0440482	0.560346
28	Mitochondrial myopathy, episodic, with optic atrophy and reversible leukoencephalopathy	0.0235061	22	0.0513286	0.457953
29	Progressive external ophthalmoplegia with mitochondrial DNA deletions, autosomal dominant 3	0.0213925	24	0.0381774	0.560346
30	Glycogen storage disease XI	0.0210285	21	0.0512106	0.410628
31	Witteveen-Kolk syndrome	0.019739	24	0.0352264	0.560346
32	Rheumatoid arthritis	0.0193525	20	0.0528927	0.365882
33	Hypokalemic alkalosis, familial, with specific renal tubulopathy	0.017201	24	0.0306971	0.560346
34	Kleefstra syndrome 1	0.0167499	20	0.0457795	0.365882
35	Autoinflammation with infantile enterocolitis	0.0163104	24	0.0291077	0.560346
36	Developmental delay, impaired speech, and behavioral abnormalities	0.0157804	21	0.0384299	0.410628
37	Hypomagnesemia 6, renal	0.0157103	15	0.0868646	0.18086
38	Periodic fever, familial, autosomal dominant	0.0148074	25	0.0240609	0.615413
39	ACTH-independent macronodular adrenal hyperplasia 2	0.0133893	23	0.0263642	0.50786
40	Neurodevelopmental disorder with poor growth and behavioral abnormalities	0.0131615	19	0.0406574	0.323717
41	Neurodevelopmental disorder with hypotonia and variable intellectual and behavioral abnormalities	0.0130875	18	0.0460611	0.284132
42	Neurodevelopmental disorder with speech impairment and dysmorphic facies	0.0128708	21	0.0313442	0.410628
43	Glutamate monosodium sensitivity	0.0125688	18	0.0442356	0.284132
44	Porphyria, acute intermittent	0.0119287	16	0.0560815	0.212704
45	Mitochondrial DNA depletion syndrome 16B (neuroophthalmic type)	0.0113368	18	0.0398998	0.284132
46	Vasculitis, autoinflammation, immunodeficiency, and hematologic defects syndrome	0.0113143	17	0.0457832	0.247128
47	Intellectual developmental disorder, autosomal dominant 67	0.0110801	19	0.0342276	0.323717
48	Myopathy, vacuolar, with CASQ1 aggregates	0.0107487	18	0.0378299	0.284132
49	Intellectual developmental disorder, autosomal recessive 75, with neuropsychiatric features and variant lissencephaly	0.0104994	25	0.0170607	0.615413
50	Chiari malformation type I	0.00941455	22	0.0205579	0.457953
51	Parkinsonism-dystonia, infantile, 2	0.00898511	26	0.0133497	0.67306
52	Deafness, autosomal dominant 34, with or without inflammation	0.0084645	15	0.0468014	0.18086
53	Spinocerebellar ataxia 14	0.00825015	21	0.0200916	0.410628
54	Huntington disease-like 2	0.00817891	21	0.0199181	0.410628
55	Familial Mediterranean fever, AR	0.00689359	22	0.015053	0.457953
56	Erythrocytosis, familial, 2	0.00686937	22	0.0150001	0.457953
57	Spastic paraplegia 83, autosomal recessive	0.0065763	15	0.0363613	0.18086
58	Lipodystrophy, familial partial, type 9	0.00656385	20	0.0179398	0.365882
59	Erythermalgia, primary	0.00654991	17	0.0265041	0.247128
60	Migraine with or without aura, susceptibility to, 11	0.00654729	16	0.0307813	0.212704
61	Tumoral calcinosis, hyperphosphatemic, familial, 3	0.00652146	22	0.0142404	0.457953
62	White-Sutton syndrome	0.00640755	17	0.0259281	0.247128
63	Mental retardation, autosomal dominant 29	0.00632928	12	0.0627839	0.100811
64	Dyskeratosis, hereditary benign intraepithelial	0.00623759	15	0.0344885	0.18086
65	Autoinflammatory disease, systemic, with vasculitis	0.00614657	17	0.024872	0.247128
66	Perry syndrome	0.00604273	20	0.0165155	0.365882
67	Migraine with or without aura, susceptibility to, 1	0.006018	16	0.0282929	0.212704
68	Epilepsy, progressive myoclonic, 12	0.00599541	9	0.136309	0.0439841
69	Achromatopsia 4	0.0059356	15	0.0328188	0.18086
70	Autoinflammation, panniculitis, and dermatosis syndrome	0.00590746	16	0.0277732	0.212704
71	Hemochromatosis, type 4	0.00583067	18	0.020521	0.284132
72	Retinitis pigmentosa 51	0.00582665	16	0.0273933	0.212704
73	Intellectual developmental disorder, X-linked syndromic 37	0.00577337	15	0.0319218	0.18086
74	Migraine with or without aura, susceptibility to, 5	0.00557329	16	0.0262021	0.212704
75	Mitochondrial DNA depletion syndrome 6 (hepatocerebral type)	0.00538435	15	0.0297708	0.18086
76	Migraine with or without aura, susceptibility to, 10	0.00537873	16	0.0252874	0.212704
77	Alzheimer disease 9, susceptibility to	0.0052839	17	0.0213812	0.247128
78	Migraine, familial typical, susceptibility to, 2	0.00521011	16	0.0244947	0.212704
79	Alpha-methylacyl-CoA racemase deficiency	0.00511796	19	0.01581	0.323717
80	Muscular dystrophy, limb-girdle, autosomal recessive 25	0.00509034	20	0.0139125	0.365882
81	Parkinson disease, late-onset	0.00505349	20	0.0138118	0.365882
82	Epithelial recurrent erosion dystrophy	0.00481525	15	0.0266242	0.18086
83	Neurodevelopmental disorder with language delay and behavioral abnormalities, with or without seizures	0.00480777	18	0.0169209	0.284132
84	Migraine with or without aura, susceptibility to, 3	0.004722	16	0.0221999	0.212704
85	Combined oxidative phosphorylation deficiency 36	0.0047148	18	0.0165937	0.284132
86	Satoyoshi syndrome	0.00463036	20	0.0126553	0.365882
87	Immunodeficiency 31C	0.00460581	17	0.0186373	0.247128
88	Intellectual developmental disorder with autistic features and language delay, with or without seizures	0.00460425	14	0.0303717	0.151597
89	Migraine without aura, susceptibility to, 4	0.00458896	16	0.0215744	0.212704
90	Cyclic vomiting syndrome	0.00458817	13	0.0367308	0.124913
91	Cone-Rod dystrophy 17	0.00458099	15	0.0253289	0.18086
92	Intellectual developmental disorder, X-linked syndromic, Lubs type	0.00450684	13	0.0360797	0.124913
93	Basal ganglia calcification, idiopathic, 6	0.00431957	17	0.0174791	0.247128
94	Intellectual developmental disorder, autosomal dominant 21	0.0043119	15	0.0238411	0.18086
95	Intellectual developmental disorder with autism and macrocephaly	0.00431068	13	0.0345093	0.124913
96	Migraine, familial hemiplegic, 3	0.00401602	16	0.0188808	0.212704
97	Myopathy with exercise intolerance, Swedish type	0.00389168	16	0.0182962	0.212704
98	Migraine with or without aura, susceptibility to, 6	0.00384793	16	0.0180906	0.212704
99	Corneal dystrophy, gelatinous drop-like	0.00376096	15	0.0207949	0.18086
100	Myopathy, mitochondrial, and ataxia	0.00371959	14	0.0245361	0.151597
101	Optic atrophy 6	0.00363954	15	0.0201235	0.18086
102	Glucocorticoid resistance	0.00337363	15	0.0186533	0.18086
103	Amyloidosis, hereditary, transthyretin-related	0.00334381	16	0.0157205	0.212704
104	Retinal cone dystrophy 4	0.00330352	15	0.0182656	0.18086
105	Basal ganglia calcification, idiopathic, 4	0.00328547	11	0.0414371	0.0792881
106	Albinism, oculocutaneous, type IB	0.00323413	15	0.017882	0.18086
107	Leber congenital amaurosis 7	0.00316697	15	0.0175106	0.18086
108	Cone-Rod synaptic disorder, congenital nonprogressive	0.00310382	15	0.0171614	0.18086
109	Multiple endocrine neoplasia, type IIA	0.00309264	16	0.0145397	0.212704
110	Alstrom syndrome	0.00308677	10	0.0511513	0.0603459
111	Systemic lupus erythematosus 17	0.00300771	17	0.0121706	0.247128
112	Albinism, oculocutaneous, type VI	0.0029785	15	0.0164685	0.18086
113	Mental retardation, X-linked 12/35	0.00290897	18	0.0102381	0.284132
114	Parkinson disease 1, autosomal dominant	0.0028578	18	0.010058	0.284132
115	Granulomatosis with polyangiitis	0.00277996	20	0.00759797	0.365882
116	Cone-rod dystrophy and hearing loss	0.00270677	15	0.0149661	0.18086
117	Blue cone monochromacy	0.00266163	15	0.0147165	0.18086
118	Spastic paraplegia 4, autosomal dominant	0.00264452	17	0.010701	0.247128
119	Neurodevelopmental disorder with progressive movement abnormalities	0.00264151	13	0.0211467	0.124913
120	Cone dystrophy 4	0.00261813	15	0.014476	0.18086
121	Cerebellar ataxia, deafness, and narcolepsy, autosomal dominant	0.0026008	17	0.0105241	0.247128
122	Albinism, ocular, with late-onset sensorineural deafness	0.00256387	15	0.014176	0.18086
123	Episodic ataxia, type 2	0.00251979	12	0.0249953	0.100811
124	Cataract 2, multiple types	0.00245931	15	0.0135979	0.18086
125	Charcot-Marie-Tooth disease, axonal, type 2V	0.00243272	12	0.0241316	0.100811
126	Leber congenital amaurosis 16	0.0023774	15	0.013145	0.18086
127	Neutrophilic dermatosis, acute febrile	0.00229462	14	0.0151364	0.151597
128	Celiac disease, susceptibility to, 1	0.00227412	13	0.0182055	0.124913
129	Polycystic lipomembranous osteodysplasia with sclerosing leukoencephalopathy 2	0.00224728	17	0.00909357	0.247128
130	Macular dystrophy, vitelliform, 3	0.00223976	15	0.012384	0.18086
131	Usher syndrome, type IIIB	0.00218415	15	0.0120765	0.18086
132	Cimdag syndrome	0.00216204	16	0.0101646	0.212704
133	VEXAS syndrome, somatic	0.00215573	17	0.00872313	0.247128
134	Cone-rod dystrophy, X-linked, 1	0.00215519	15	0.0119163	0.18086
135	Dystonia 9	0.00196666	13	0.0157442	0.124913
136	Supranuclear palsy, progressive, 2	0.00195445	18	0.00687864	0.284132
137	Loeys-Dietz syndrome 6	0.00194626	12	0.0193061	0.100811
138	Dystonia, dopa-responsive, due to sepiapterin reductase deficiency	0.00189426	17	0.0076651	0.247128
139	Nizon-Isidor syndrome	0.00188363	13	0.0150795	0.124913
140	WAGRO syndrome	0.00184265	13	0.0147514	0.124913
141	Cone-Rod dystrophy, X-linked, 3	0.00182381	15	0.0100841	0.18086
142	Moyamoya disease 7	0.0018067	11	0.0227866	0.0792881
143	Muscular dystrophy-dystroglycanopathy (limb-girdle), type C, 5	0.00179017	16	0.00841628	0.212704
144	Optic atrophy 15	0.00172903	13	0.0138418	0.124913
145	Migraine, familial hemiplegic, 2	0.00171884	12	0.0170502	0.100811
146	Immunodeficiency 58	0.00171669	13	0.0137431	0.124913
147	Parkinson disease 25, autosomal recessive early-onset, with impaired intellectual development	0.00166426	10	0.0275787	0.0603459
148	Mahvash disease	0.00165473	11	0.0208699	0.0792881
149	Albinism, oculocutaneous, type IA	0.00164901	15	0.00911759	0.18086
150	Jalili syndrome	0.00161601	15	0.00893513	0.18086
151	Pigmentary disorder, reticulate, with systemic manifestations, X-linked	0.00159525	15	0.00882034	0.18086
152	Chromosome Xq26.3 duplication syndrome	0.00158994	12	0.0157715	0.100811
153	Immunodeficiency, common variable, 7	0.0015832	10	0.0262354	0.0603459
154	Intellectual developmental disorder, autosomal dominant 45	0.00156618	13	0.0125381	0.124913
155	Gerstmann-Straussler disease	0.00155845	16	0.00732685	0.212704
156	Machado-Joseph disease	0.0015135	14	0.00998374	0.151597
157	Combined oxidative phosphorylation deficiency 33	0.00148888	14	0.00982135	0.151597
158	Fabry disease	0.00148468	11	0.0187251	0.0792881
159	Leber congenital amaurosis 15	0.00147243	15	0.00814124	0.18086
160	Basal ganglia calcification, idiopathic, 1	0.00146551	16	0.00688989	0.212704
161	Mohr-Tranebjaerg syndrome	0.00141397	15	0.00781806	0.18086
162	Dystrophia myotonica 2	0.0014109	16	0.00663317	0.212704
163	Ceroid lipofuscinosis, neuronal, 1	0.00129601	16	0.00609303	0.212704
164	Yao syndrome	0.00127966	14	0.00844123	0.151597
165	Phenylketonuria	0.00127591	10	0.0211433	0.0603459
166	Restless legs syndrome, susceptibility to, 1	0.00126491	8	0.0418809	0.0302026
167	Mcleod syndrome	0.00125605	12	0.0124595	0.100811
168	Muscular dystrophy-dystroglycanopathy (congenital with or without impaired intellectual development), type B, 5	0.00125448	12	0.012444	0.100811
169	Myotonia congenita, autosomal dominant	0.0012414	9	0.0282239	0.0439841
170	Cone-rod dystrophy 13	0.00122633	15	0.00678055	0.18086
171	Progressive external ophthalmoplegia with mitochondrial DNA deletions, autosomal recessive 2	0.00121692	11	0.0153481	0.0792881
172	Basal ganglia calcification, idiopathic, 9, autosomal recessive	0.00117159	10	0.0194146	0.0603459
173	Pulmonary hypertension, primary, autosomal recessive	0.00115765	9	0.0263197	0.0439841
174	Leukoencephalopathy, diffuse hereditary, with spheroids	0.00114205	15	0.00631456	0.18086
175	Mucolipidosis IV	0.0011142	15	0.00616056	0.18086
176	Paramyotonia congenita	0.00111223	9	0.0252872	0.0439841
177	Polyglucosan body myopathy 1 with or without immunodeficiency	0.00109141	13	0.00873735	0.124913
178	Neurodevelopmental disorder with absent speech and movement and behavioral abnormalities	0.00102499	11	0.0129274	0.0792881
179	Combined oxidative phosphorylation deficiency 28	0.00101421	9	0.0230586	0.0439841
180	Hand osteoarthritis	0.00100068	7	0.0526635	0.0190014
181	Coproporphyria	0.000991513	11	0.0125052	0.0792881
182	Cardiomyopathy, familial hypertrophic, 10	0.000991043	11	0.0124993	0.0792881
183	Ehlers-Danlos syndrome, musculocontractural type, 2	0.000988926	12	0.00980974	0.100811
184	Hypertryptophanemia	0.000966117	13	0.00773429	0.124913
185	Stiff-Person syndrome	0.000963002	12	0.00955259	0.100811
186	Spastic paraplegia 90A, autosomal dominant	0.000942592	9	0.0214303	0.0439841
187	Myotonia congenita, autosomal recessive	0.000931122	9	0.0211695	0.0439841
188	Intellectual developmental disorder, autosomal dominant 54	0.000913418	8	0.030243	0.0302026
189	Basal ganglia calcification, idiopathic, 7, autosomal recessive	0.00090633	11	0.0114308	0.0792881
190	Mitochondrial complex III deficiency, nuclear type 9	0.000903925	9	0.0205512	0.0439841
191	Myotonia, potassium-aggravated	0.000881333	9	0.0200375	0.0439841
192	ACTH-independent macronodular adrenal hyperplasia	0.000872799	11	0.0110079	0.0792881
193	Chromosome 16p13.3 deletion syndrome	0.000867036	12	0.00860065	0.100811
194	Pigmented nodular adrenocortical disease, primary, 2	0.00085464	11	0.0107789	0.0792881
195	White-Kernohan syndrome	0.000851388	9	0.0193567	0.0439841
196	Mitochondrial trifunctional protein deficiency	0.000839287	13	0.00671896	0.124913
197	Progressive external ophthalmoplegia with mitochondrial DNA deletions, autosomal dominant 4	0.000820298	11	0.0103458	0.0792881
198	Episodic ataxia, type 1	0.000806277	10	0.0133609	0.0603459
199	Supranuclear palsy, progressive, 1	0.000777203	14	0.00512679	0.151597
200	Pigmented nodular adrenocortical disease, primary, 1	0.000751513	11	0.00947826	0.0792881
201	Myopathy, centronuclear, 4	0.000737615	9	0.01677	0.0439841
202	Helsmoortel-van der Aa syndrome	0.000731892	9	0.0166399	0.0439841
203	Obsessive-Compulsive disorder 1	0.000725804	8	0.0240312	0.0302026
204	Craniofacial anomalies and anterior segment dysgenesis syndrome	0.000723304	10	0.011986	0.0603459
205	Lipodystrophy, congenital generalized, type 4	0.000702065	10	0.011634	0.0603459
206	Chromosome Xq13 duplication syndrome	0.000690271	9	0.0156936	0.0439841
207	Chromosome 8q22.1 duplication syndrome	0.000686304	9	0.0156035	0.0439841
208	Intellectual developmental disorder with behavioral abnormalities and craniofacial dysmorphism with or without seizures	0.000681685	8	0.0225704	0.0302026
209	Chromosome 2q37 deletion syndrome	0.000675416	9	0.0153559	0.0439841
210	Neurodevelopmental disorder with epilepsy, cataracts, feeding difficulties, and delayed brain myelination	0.000647997	9	0.0147325	0.0439841
211	Spastic paraplegia 90B, autosomal recessive	0.000645649	9	0.0146792	0.0439841
212	Parkinson disease 6, autosomal recessive early-onset	0.000607667	8	0.0201197	0.0302026
213	Desanto-Shinawi syndrome	0.000606412	10	0.0100489	0.0603459
214	Myasthenic syndrome, congenital, 21, presynaptic	0.000605283	9	0.0137614	0.0439841
215	Microcephaly, developmental delay, and brittle hair syndrome	0.000592785	11	0.00747635	0.0792881
216	Sengers syndrome	0.000592197	11	0.00746893	0.0792881
217	Intellectual disability and myopathy syndrome	0.000586868	12	0.0058215	0.100811
218	Primrose syndrome	0.000579361	9	0.013172	0.0439841
219	Proteasome-Associated autoinflammatory syndrome 3	0.00054355	10	0.00900723	0.0603459
220	Mitochondrial complex III deficiency, nuclear type 2	0.000539137	10	0.00893411	0.0603459
221	Cerebral arteriopathy, autosomal dominant, with subcortical infarctsand leukoencephalopathy	0.000535328	10	0.00887099	0.0603459
222	Camurati-Engelmann disease	0.00053378	10	0.00884534	0.0603459
223	Mental retardation, X-linked 107	0.000530127	8	0.0175524	0.0302026
224	Major depressive disorder	0.000494282	12	0.00490308	0.100811
225	Lessel-Kreienkamp syndrome	0.000474667	11	0.00598661	0.0792881
226	Dystonia 26, myoclonic	0.000473403	8	0.0156743	0.0302026
227	Congenital heart defects, multiple types, 7	0.000463424	8	0.0153438	0.0302026
228	Multiple sclerosis, susceptibility to	0.000458644	7	0.0241373	0.0190014
229	Immunodeficiency, developmental delay, and hypohomocysteinemia	0.000454502	9	0.0103333	0.0439841
230	Hepatitis, fulminant viral, susceptibility to	0.000445476	7	0.0234444	0.0190014
231	Beck-Fahrner syndrome	0.000442653	7	0.0232958	0.0190014
232	Xq25 duplication syndrome	0.000425307	9	0.00966957	0.0439841
233	Raynaud-Claes syndrome	0.000420107	9	0.00955135	0.0439841
234	Coenzyme Q10 deficiency, primary, 8	0.00041598	8	0.013773	0.0302026
235	Dystonia 11, myoclonic	0.00041253	8	0.0136587	0.0302026
236	Glycogen storage disease VII	0.00041108	9	0.0093461	0.0439841
237	Basal cell nevus syndrome 2	0.000405056	8	0.0134113	0.0302026
238	Phosphoglycerate kinase 1 deficiency	0.000400893	8	0.0132735	0.0302026
239	Hyperthermia, cutaneous, with headaches and nausea	0.00039926	6	0.0384623	0.0103806
240	Parkinsonism with polyneuropathy	0.000397501	8	0.0131611	0.0302026
241	Baker-Gordon syndrome	0.000380441	7	0.0200217	0.0190014
242	Corticosteroid-binding globulin deficiency	0.000379466	7	0.0199704	0.0190014
243	Muscular dystrophy, Becker type	0.000375371	7	0.0197549	0.0190014
244	Thyroid hormone resistance, generalized, autosomal recessive	0.00035419	8	0.0117271	0.0302026
245	Congenital disorder of glycosylation, type It	0.000349033	8	0.0115564	0.0302026
246	Myoglobinuria, autosomal dominant	0.00034696	6	0.033424	0.0103806
247	Intellectual developmental disorder, autosomal dominant 39	0.000346334	8	0.011467	0.0302026
248	Intellectual developmental disorder, autosomal dominant 72	0.000345168	8	0.0114284	0.0302026
249	Autoimmune lymphoproliferative syndrome, type IIB	0.000332292	1	0.0555556	0.00598125
250	Kosaki overgrowth syndrome	0.000327103	9	0.00743685	0.0439841
251	Neurodevelopmental disorder with dysmorphic facies and variable seizures	0.000325616	9	0.00740303	0.0439841
252	Mucopolysaccharidosis type IIIA	0.000325209	9	0.00739379	0.0439841
253	Developmental delay, behavioral abnormalities, and neuropsychiatric disorders	0.00032354	8	0.0107123	0.0302026
254	Progressive external ophthalmoplegia with mitochondrial DNA deletions,autosomal recessive	0.000323389	6	0.0311532	0.0103806
255	Spastic paraplegia 7, autosomal recessive	0.000317184	8	0.0105019	0.0302026
256	Dystonia 12	0.000317008	8	0.010496	0.0302026
257	Stormorken syndrome	0.000315368	8	0.0104418	0.0302026
258	Pseudoxanthoma elasticum, forme fruste	0.000314803	1	0.0526316	0.00598125
259	Mental retardation with language impairment and with or without autistic features	0.000309855	8	0.0102592	0.0302026
260	Huntington disease-like 1	0.00030795	8	0.0101961	0.0302026
261	Bardet-Biedl syndrome 3	0.000305686	7	0.0160875	0.0190014
262	Spinocerebellar ataxia 48	0.000299632	8	0.00992072	0.0302026
263	Necrotizing encephalomyelopathy, subacute, of leigh, adult	0.000299063	1	0.05	0.00598125
264	Wolfram-Like syndrome, autosomal dominant	0.000294742	8	0.00975884	0.0302026
265	Retinal dystrophy and obesity	0.000294613	7	0.0155048	0.0190014
266	Neurodevelopmental disorder with language delay and variable cognitive abnormalities	0.000291489	8	0.00965113	0.0302026
267	Spinocerebellar ataxia 12	0.000289031	8	0.00956974	0.0302026
268	Developmental delay with variable intellectual impairment and behavioral abnormalities	0.000285845	8	0.00946426	0.0302026
269.5	Atrial fibrillation, familial, 7	0.000284822	1	0.047619	0.00598125
269.5	Mental retardation, autosomal dominant 44	0.000284822	1	0.047619	0.00598125
271	Proteasome-Associated autoinflammatory syndrome 2	0.000273519	9	0.00621859	0.0439841
272	Cone-rod synaptic disorder syndrome, congenital nonprogressive	0.000272315	8	0.00901628	0.0302026
273	Bardet-Biedl syndrome 22	0.000270373	7	0.0142291	0.0190014
274	Immunodeficiency 82 with systemic inflammation	0.000270032	7	0.0142112	0.0190014
275	Potocki-Lupski syndrome	0.000269665	7	0.0141918	0.0190014
276	Usmani-Riazuddin syndrome, autosomal dominant	0.00026741	8	0.00885387	0.0302026
277	Papilloma of choroid plexus	0.000260912	6	0.0251346	0.0103806
278	Mucopolysaccharidosis type IIIB	0.000246743	8	0.00816958	0.0302026
279	Chromosome 1p36 deletion syndrome	0.000246339	7	0.0129642	0.0190014
280	Smith-Magenis syndrome	0.000240157	5	0.055335	0.00434006
281.5	Craniofacial dysmorphism, skeletal anomalies, and impaired intellectual development 1	0.00023925	1	0.04	0.00598125
281.5	Tremor, hereditary essential, 2	0.00023925	1	0.04	0.00598125
283	Ovarian hyperstimulation syndrome	0.000230048	1	0.0384615	0.00598125
284	Parkinsonism-dystonia 3, childhood-onset	0.0002289	8	0.00757882	0.0302026
285	Neurofibromatosis, type II	0.00022342	8	0.00739737	0.0302026
286	Global developmental delay with speech and behavioral abnormalities	0.000221204	8	0.00732399	0.0302026
287	Pontocerebellar hypoplasia type 1A	0.000215343	8	0.00712994	0.0302026
288	Mental retardation, obesity, mandibular prognathism, and eye and skinanomalies	0.000214194	7	0.0112725	0.0190014
289	Body mass index quantitative trait locus 19	0.00020625	1	0.0344828	0.00598125
290	Hemophagocytic lymphohistiocytosis, familial, 5	0.000199375	1	0.0333333	0.00598125
291	Gilles de la tourette syndrome	0.000197391	6	0.0190154	0.0103806
292	Developmental delay, intellectual disability, obesity, and dysmorphic features	0.000197163	7	0.0103762	0.0190014
293	Sensory ataxic neuropathy, dysarthria, and ophthalmoparesis	0.000196088	6	0.0188899	0.0103806
294	Chromosome 15q11.2 deletion syndrome	0.000195536	7	0.0102906	0.0190014
295	Gillespie syndrome	0.000194669	5	0.044854	0.00434006
296	Borjeson-Forssman-Lehmann syndrome	0.000193515	8	0.00640724	0.0302026
297	Neurodevelopmental disorder with early-onset parkinsonism and behavioral abnormalities	0.000192249	8	0.00636531	0.0302026
298	Homocystinuria due to cystathionine beta-synthase deficiency	0.000189086	5	0.0435677	0.00434006
299	Gabriele-De vries syndrome	0.000187752	7	0.00988094	0.0190014
300	Osteochondrodysplasia, brachydactyly, and overlapping malformed digits	0.000180341	7	0.00949093	0.0190014
301	Intellectual developmental disorder, autosomal recessive 81	0.000174845	6	0.0168435	0.0103806
302	Mitochondrial complex IV deficiency, nuclear type 23	0.000172481	7	0.00907729	0.0190014
303	Warburg micro syndrome 4	0.000172204	8	0.00570162	0.0302026
304	Choreoacanthocytosis	0.000171202	8	0.00566844	0.0302026
305	Immunodeficiency 97 with autoinflammation	0.000169134	7	0.00890114	0.0190014
306	Myoglobinuria, acute recurrent, autosomal recessive	0.000164547	6	0.0158514	0.0103806
307	Osteoarthritis with mild chondrodysplasia	0.000162587	6	0.0156626	0.0103806
308	Epilepsy, hearing loss, and mental retardation syndrome	0.000160132	6	0.0154261	0.0103806
309	Ige responsiveness, atopic	0.000157401	1	0.0263158	0.00598125
310	Catifa syndrome	0.000153703	7	0.008089	0.0190014
311	Loeys-Dietz syndrome 4	0.000149531	1	0.025	0.00598125
312	Mucolipidosis III gamma	0.000149431	7	0.00786418	0.0190014
313	Congenital disorder of glycosylation, type Ii	0.000149297	7	0.00785716	0.0190014
314	Intellectual developmental disorder, autosomal dominant 71, with behavioral abnormalities	0.000147404	7	0.00775754	0.0190014
315.5	Type I hyperlipoproteinemia	0.000145884	1	0.0243902	0.00598125
315.5	Majeed syndrome	0.000145884	1	0.0243902	0.00598125
317	Lipodystrophy, familial partial, type 2	0.000145654	5	0.0335605	0.00434006
318	Intellectual developmental disorder, autosomal recessive 82	0.000145602	6	0.0140264	0.0103806
319	Neurodevelopmental disorder with impaired language, behavioral abnormalities, and dysmorphic facies	0.000144664	7	0.00761332	0.0190014
320	Mucopolysaccharidosis, type IIID	0.000143063	6	0.0137818	0.0103806
321	Intellectual developmental disorder with gastrointestinal difficulties and high pain threshold	0.000139568	7	0.00734512	0.0190014
322	Bardet-Biedl syndrome 17	0.000139125	7	0.00732181	0.0190014
323	Vasculopathy, retinal, with cerebral leukodystrophy	0.000135213	7	0.00711594	0.0190014
324	Aromatic L-amino acid decarboxylase deficiency	0.000135012	7	0.00710534	0.0190014
325	Spastic paraplegia 11, autosomal recessive	0.000130816	7	0.00688451	0.0190014
326	Panic disorder 1	0.000130329	8	0.00431516	0.0302026
327	Reticuloendotheliosis, X-linked	0.000130027	1	0.0217391	0.00598125
328	Neurodevelopmental disorder with dysmorphic facies and thin corpus callosum	0.000129779	6	0.0125021	0.0103806
329	Spondyloepiphyseal dysplasia, Stanescu type	0.000129014	6	0.0124284	0.0103806
330	Developmental and epileptic encephalopathy 102	0.000128384	6	0.0123677	0.0103806
331	Pulmonary venoocclusive disease 2	0.000127261	1	0.0212766	0.00598125
332	Myopathy, myofibrillar, 7	0.000126256	7	0.00664453	0.0190014
333	Barrett esophagus	0.000124609	1	0.0208333	0.00598125
334	Amyotrophic lateral sclerosis 1	0.000123381	6	0.0118857	0.0103806
335	Rhizomelic limb shortening with dysmorphic features	0.000123358	7	0.00649206	0.0190014
336	Brody myopathy	0.000122147	6	0.0117669	0.0103806
337	Carey-Fineman-Ziter syndrome	0.000122066	1	0.0204082	0.00598125
338	Leukoencephalopathy, motor delay, spasticity, and dysarthria syndrome	0.00012115	5	0.0279144	0.00434006
339	Amyotrophic lateral sclerosis 28	0.00011985	6	0.0115456	0.0103806
341	Loeys-Dietz syndrome 1	0.000119625	1	0.02	0.00598125
341	Farber lipogranulomatosis	0.000119625	1	0.02	0.00598125
341	Gastroesophageal reflux	0.000119625	1	0.02	0.00598125
343.5	Shprintzen-Goldberg craniosynostosis syndrome	0.000117279	1	0.0196078	0.00598125
343.5	Intellectual developmental disorder 61	0.000117279	1	0.0196078	0.00598125
345	Danon disease	0.000116965	7	0.00615557	0.0190014
346	Intellectual developmental disorder, autosomal dominant 52	0.000115937	5	0.0267133	0.00434006
347	Epileptic encephalopathy, early infantile, 43	0.000115618	6	0.011138	0.0103806
348	Mucopolysaccharidosis type IIIC	0.000115042	7	0.0060544	0.0190014
349	Hardikar syndrome	0.000115024	1	0.0192308	0.00598125
350	Congenital disorder of glycosylation with defective fucosylation 2	0.000112969	6	0.0108827	0.0103806
351	Intellectual developmental disorder, autosomal dominant 56	0.000112595	7	0.00592561	0.0190014
352	Complement hyperactivation, angiopathic thrombosis, and protein-losing enteropathy	0.000108637	6	0.0104654	0.0103806
353	Mitochondrial complex II deficiency	0.000107938	7	0.00568054	0.0190014
354.5	Leg, absence deformity of, with congenital cataract	0.000106808	1	0.0178571	0.00598125
354.5	Bardet-Biedl syndrome 2	0.000106808	1	0.0178571	0.00598125
356	Mass syndrome	0.000104934	1	0.0175439	0.00598125
357	Coronary artery disease, autosomal dominant, 1	0.00010227	2	0.0601427	0.00170046
359	Thyroid hormone metabolism, abnormal, 3	9.96876e-05	1	0.0166667	0.00598125
359	Rahman syndrome	9.96876e-05	1	0.0166667	0.00598125
359	Optic atrophy 8	9.96876e-05	1	0.0166667	0.00598125
361	Short stature, oligodontia, dysmorphic facies, and motor delay	9.90305e-05	7	0.00521174	0.0190014
362	Joubert syndrome 35	9.80533e-05	1	0.0163934	0.00598125
363	Amyotrophic lateral sclerosis and/or frontotemporal dementia 1	9.72042e-05	6	0.00936405	0.0103806
364	Interleukin 1 receptor antagonist deficiency	9.34571e-05	1	0.015625	0.00598125
365	Leukoencephalopathy, progressive, with ovarian failure	9.26243e-05	6	0.00892284	0.0103806
366.5	Wolfram syndrome 2	8.79596e-05	1	0.0147059	0.00598125
366.5	Ataxia, early-onset, with oculomotor apraxia and hypoalbuminemia	8.79596e-05	1	0.0147059	0.00598125
368	Mental retardation, X-linked 63	8.66848e-05	1	0.0144928	0.00598125
369	Mitochondrial complex IV deficiency, nuclear type 7	8.65743e-05	6	0.00834003	0.0103806
370.5	Epiphyseal dysplasia, multiple, 4	8.54465e-05	1	0.0142857	0.00598125
370.5	Hyperekplexia 2	8.54465e-05	1	0.0142857	0.00598125
372	Epileptic encephalopathy, early infantile, 56	8.51256e-05	6	0.00820047	0.0103806
373	Frontotemporal dementia and/or amyotrophic lateral sclerosis 6	8.30439e-05	6	0.00799993	0.0103806
374.5	Trichorhinophalangeal syndrome, type II	7.97501e-05	1	0.0133333	0.00598125
374.5	Intellectual developmental disorder, autosomal dominant 63, with macrocephaly	7.97501e-05	1	0.0133333	0.00598125
376	Glycerol kinase deficiency	7.90558e-05	6	0.00761575	0.0103806
377	Advanced sleep phase syndrome, familial, 1	7.76786e-05	1	0.012987	0.00598125
378	Prader-Willi syndrome	7.70578e-05	5	0.017755	0.00434006
379	Spondylosis, cervical	7.66827e-05	1	0.0128205	0.00598125
380.5	Ichthyosis vulgaris	7.57121e-05	1	0.0126582	0.00598125
380.5	Dental anomalies and short stature	7.57121e-05	1	0.0126582	0.00598125
382	Epilepsy, progressive myoclonic, 6	7.38426e-05	1	0.0123457	0.00598125
383	Pitt-Hopkins-Like syndrome 2	7.29421e-05	1	0.0121951	0.00598125
384	Muscular dystrophy, limb-girdle, autosomal recessive 18	7.27973e-05	6	0.00701284	0.0103806
385	Mental retardation, X-linked 98	7.20633e-05	1	0.0120482	0.00598125
386	Amyotrophic lateral sclerosis-parkinsonism/dementia complex 1	7.1259e-05	5	0.0164189	0.00434006
387	Intellectual developmental disorder, autosomal dominant 51	7.03677e-05	1	0.0117647	0.00598125
388	Ectopia lentis, familial	6.79688e-05	1	0.0113636	0.00598125
389	Atrial fibrillation, familial, 4	6.77241e-05	2	0.0398268	0.00170046
390	Immunodysregulation, polyendocrinopathy, and enteropathy, X-linked	6.74491e-05	5	0.0155411	0.00434006
391	Mitochondrial myopathy with A defect in mitochondrial-protein transport	6.72051e-05	1	0.011236	0.00598125
392	Mycosis fungoides	6.57281e-05	1	0.010989	0.00598125
393	Neurodevelopmental disorder with or without variable movement or behavioral abnormalities	6.50849e-05	6	0.00626987	0.0103806
394	Neurodevelopmental disorder with hypotonia, dysmorphic facies, and skin abnormalities	6.50136e-05	1	0.0108696	0.00598125
395	Czech dysplasia, Metatarsal type	6.43146e-05	1	0.0107527	0.00598125
396	Epileptic encephalopathy, early infantile, 59	6.29606e-05	1	0.0105263	0.00598125
397	Abdominal obesity-metabolic syndrome 4	6.25056e-05	2	0.036758	0.00170046
398.5	Telangiectasia, hereditary hemorrhagic, type 4	6.23047e-05	1	0.0104167	0.00598125
398.5	Intellectual developmental disorder, autosomal dominant 64	6.23047e-05	1	0.0104167	0.00598125
400	Spinocerebellar ataxia, autosomal recessive 8	6.16624e-05	1	0.0103093	0.00598125
401	Glycogen storage disease type IXb	6.10332e-05	1	0.0102041	0.00598125
402	Proteasome-associated autoinflammatory syndrome 1 and digenic forms	6.04167e-05	1	0.010101	0.00598125
403	Jaberi-Elahi syndrome	6.00085e-05	5	0.0138267	0.00434006
404	Marfanoid habitus with situs inversus	5.98125e-05	1	0.01	0.00598125
405	Mucopolysaccharidosis VII	5.93749e-05	5	0.0136807	0.00434006
406	Stocco dos santos X-linked mental retardation syndrome	5.86397e-05	1	0.00980392	0.00598125
407	Chediak-Higashi syndrome	5.83518e-05	5	0.0134449	0.00434006
408	Immunodeficiency 76	5.80704e-05	1	0.00970874	0.00598125
409	Galloway-Mowat syndrome 6	5.78139e-05	6	0.00556943	0.0103806
410	Advanced sleep phase syndrome, familial, 2	5.75121e-05	1	0.00961538	0.00598125
411	Osteopetrosis, autosomal dominant 3	5.69643e-05	1	0.00952381	0.00598125
412	Neurodevelopmental disorder with dysmorphic facies, impaired speech and hypotonia	5.58996e-05	1	0.00934579	0.00598125
413	IFAP syndrome with or without BRESHECK syndrome	5.5382e-05	1	0.00925926	0.00598125
414	Myeloproliferative/lymphoproliferative neoplasms, familial (multiple types), susceptibility to	5.48739e-05	1	0.00917431	0.00598125
415	Neurodevelopmental disorder with language impairment, autism, and attention deficit-hyperactivity disorder	5.47104e-05	6	0.00527045	0.0103806
416	Spondyloepiphyseal dysplasia tarda, X-linked	5.4375e-05	1	0.00909091	0.00598125
417.5	Mental retardation, X-linked 99	5.38852e-05	1	0.00900901	0.00598125
417.5	Amastia, bilateral, with ureteral triplication and dysmorphism	5.38852e-05	1	0.00900901	0.00598125
419	Ectodermal dysplasia 15, Hypohidrotic/hair type	5.34041e-05	1	0.00892857	0.00598125
421	Visceral myopathy 2	5.29315e-05	1	0.00884956	0.00598125
421	Brittle cornea syndrome	5.29315e-05	1	0.00884956	0.00598125
421	Mental retardation, anterior maxillary protrusion, and strabismus	5.29315e-05	1	0.00884956	0.00598125
423.5	Tessadori-van Haaften neurodevelopmental syndrome 3	5.11218e-05	1	0.00854701	0.00598125
423.5	Autoinflammation with episodic fever and immune dysregulation	5.11218e-05	1	0.00854701	0.00598125
425.5	Mitochondrial DNA depletion syndrome 4B (mngie type)	5.06886e-05	1	0.00847458	0.00598125
425.5	Homocystinuria due to deficiency of n(5,10)-methylenetetrahydrofolatereductase activity	5.06886e-05	1	0.00847458	0.00598125
428	Intellectual developmental disorder with neuropsychiatric features	5.02626e-05	1	0.00840336	0.00598125
428	Short stature and microcephaly with genital anomalies	5.02626e-05	1	0.00840336	0.00598125
428	Neurodevelopmental disorder with hypotonia, facial dysmorphism, and brain abnormalities	5.02626e-05	1	0.00840336	0.00598125
430.5	Cerebellar dysfunction with variable cognitive and behavioral abnormalities	4.98438e-05	1	0.00833333	0.00598125
430.5	Cardiac valvular dysplasia, X-linked	4.98438e-05	1	0.00833333	0.00598125
432.5	Mitochondrial DNA depletion syndrome 11	4.90267e-05	1	0.00819672	0.00598125
432.5	Intellectual developmental disorder with seizures and language delay	4.90267e-05	1	0.00819672	0.00598125
434	Immunodeficiency 94 with autoinflammation and dysmorphic facies	4.88886e-05	5	0.0112645	0.00434006
435	Fructose intolerance, hereditary	4.86281e-05	1	0.00813008	0.00598125
436.5	Neuroocular syndrome	4.82359e-05	1	0.00806452	0.00598125
436.5	Osteopetrosis, autosomal recessive 4	4.82359e-05	1	0.00806452	0.00598125
438	Brittle cornea syndrome 2	4.785e-05	1	0.008	0.00598125
440.5	Hemochromatosis, type 3	4.74703e-05	1	0.00793651	0.00598125
440.5	Developmental and epileptic encephalopathy 90	4.74703e-05	1	0.00793651	0.00598125
440.5	Cardiomyopathy, familial hypertrophic, 17	4.74703e-05	1	0.00793651	0.00598125
440.5	Noonan syndrome-like disorder with loose anagen hair 2	4.74703e-05	1	0.00793651	0.00598125
443.5	Snijders Blok-Fisher syndrome	4.70965e-05	1	0.00787402	0.00598125
443.5	Fragile X mental retardation syndrome	4.70965e-05	1	0.00787402	0.00598125
445	Mental retardation, autosomal dominant 42	4.67285e-05	1	0.0078125	0.00598125
446	Baralle-Macken syndrome	4.66437e-05	5	0.0107473	0.00434006
447.5	Cardiomyopathy, familial hypertrophic, 30, atrial	4.63663e-05	1	0.00775194	0.00598125
447.5	Turnpenny-Fry syndrome	4.63663e-05	1	0.00775194	0.00598125
449.5	Glycogen storage disease III	4.56584e-05	1	0.00763359	0.00598125
449.5	Osteopetrosis, autosomal recessive 3	4.56584e-05	1	0.00763359	0.00598125
451	Cerebral arteriopathy, autosomal dominant, with subcortical infarcts and leukoencephalopathy, type 2	4.54446e-05	5	0.010471	0.00434006
452	Arboleda-Tham syndrome	4.53125e-05	1	0.00757576	0.00598125
453.5	Muscular dystrophy, congenital, with or without seizures	4.49718e-05	1	0.0075188	0.00598125
453.5	Hyper-IgE syndrome 6, autosomal dominant, with recurrent infections	4.49718e-05	1	0.0075188	0.00598125
455	Central hypoventilation syndrome, congenital, 2, and autonomic dysfunction	4.43056e-05	1	0.00740741	0.00598125
456	Intellectual developmental disorder, X-linked 111	4.39798e-05	1	0.00735294	0.00598125
457	Immunodeficiency 55	4.36588e-05	1	0.00729927	0.00598125
458	Spinal muscular atrophy, Jokela type	4.36535e-05	5	0.0100583	0.00434006
459	Dystonia 1, torsion, autosomal dominant	4.30306e-05	1	0.00719424	0.00598125
460.5	Mitochondrial trifunctional protein deficiency 2	4.27232e-05	1	0.00714286	0.00598125
460.5	Omenn syndrome	4.27232e-05	1	0.00714286	0.00598125
462	Neuropathy, hereditary, with liability to pressure palsies	4.20578e-05	2	0.0247331	0.00170046
464.5	Hemophagocytic lymphohistiocytosis, familial, 4	4.1827e-05	1	0.00699301	0.00598125
464.5	Chromosome 22q13 duplication syndrome	4.1827e-05	1	0.00699301	0.00598125
464.5	Crouzon syndrome	4.1827e-05	1	0.00699301	0.00598125
464.5	Myopathy, distal, 1	4.1827e-05	1	0.00699301	0.00598125
467.5	Glutathioninuria	4.09675e-05	1	0.00684932	0.00598125
467.5	Niemann-pick disease, type B	4.09675e-05	1	0.00684932	0.00598125
469	Combined oxidative phosphorylation deficiency 32	4.06888e-05	1	0.00680272	0.00598125
470	Very long-chain acyl-CoA dehydrogenase deficiency	3.97188e-05	5	0.00915168	0.00434006
471.5	Dermatitis, atopic	3.9611e-05	1	0.00662252	0.00598125
471.5	Neurodevelopmental disorder with gait disturbance, dysmorphic facies and behavioral abnormalities, X-linked	3.9611e-05	1	0.00662252	0.00598125
473.5	Peroxisome biogenesis disorder 5B	3.93504e-05	1	0.00657895	0.00598125
473.5	Cornelia de Lange syndrome 1	3.93504e-05	1	0.00657895	0.00598125
476	Arthrogryposis, distal, type 12	3.90932e-05	1	0.00653595	0.00598125
476	Cinca syndrome	3.90932e-05	1	0.00653595	0.00598125
476	Mitochondrial DNA depletion syndrome 20 (MNGIE type)	3.90932e-05	1	0.00653595	0.00598125
478	Coronary artery disease, autosomal dominant 2	3.88393e-05	1	0.00649351	0.00598125
479	Arthropathy, progressive pseudorheumatoid, of childhood	3.86032e-05	5	0.00889463	0.00434006
480	Stevenson-Carey syndrome	3.85887e-05	1	0.00645161	0.00598125
481	Yoon-Bellen neurodevelopmental syndrome	3.83414e-05	1	0.00641026	0.00598125
482	Brown-Vialetto-Van Laere syndrome 1	3.80972e-05	1	0.00636943	0.00598125
483	Rett syndrome, congenital variant	3.8061e-05	5	0.00876969	0.00434006
484.5	Rubinstein-Taybi syndrome 1	3.7856e-05	1	0.00632911	0.00598125
484.5	Desbuquois dysplasia 1	3.7856e-05	1	0.00632911	0.00598125
486	Neurodevelopmental disorder with speech impairment and with or without seizures	3.78341e-05	5	0.00871743	0.00434006
488	Cardiomyopathy, familial hypertrophic, 16	3.73828e-05	1	0.00625	0.00598125
488	Muscular dystrophy-dystroglycanopathy (congenital with brain and eye anomalies), type A, 12	3.73828e-05	1	0.00625	0.00598125
488	Gaucher disease, atypical	3.73828e-05	1	0.00625	0.00598125
490	Episodic ataxia, type 7	3.72254e-05	4	0.0423081	0.000879864
491	Neurodevelopmental disorder with dysmorphic facies and ischiopubic hypoplasia	3.69213e-05	1	0.00617284	0.00598125
492	Lopes-Maciel-Rodan syndrome	3.60316e-05	1	0.0060241	0.00598125
493	Blau syndrome	3.58159e-05	1	0.00598802	0.00598125
495	Epilepsy, familial focal, with variable foci 4	3.56027e-05	1	0.00595238	0.00598125
495	Developmental and epileptic encephalopathy 2	3.56027e-05	1	0.00595238	0.00598125
495	Hermansky-Pudlak syndrome 1	3.56027e-05	1	0.00595238	0.00598125
497.5	Carnitine-acylcarnitine translocase deficiency	3.5392e-05	1	0.00591716	0.00598125
497.5	Immunodeficiency 27A, mycobacteriosis, AR	3.5392e-05	1	0.00591716	0.00598125
499	C1q deficiency 2	3.51838e-05	1	0.00588235	0.00598125
500	Corpus callosum, agenesis of, with abnormal genitalia	3.49781e-05	1	0.00584795	0.00598125
501.5	Immunodeficiency 121 with autoinflammation	3.47747e-05	1	0.00581395	0.00598125
501.5	Hypogonadotropic hypogonadism 4 with or without anosmia	3.47747e-05	1	0.00581395	0.00598125
503	Morbid obesity and spermatogenic failure	3.47708e-05	2	0.0204478	0.00170046
504	Immunodeficiency 10	3.45737e-05	1	0.00578035	0.00598125
505	Intellectual developmental disorder with muscle tone abnormalities and distal skeletal defects	3.43817e-05	5	0.00792194	0.00434006
506	Intellectual developmental disorder, autosomal recessive 41	3.41786e-05	1	0.00571429	0.00598125
508	Lymphoproliferative syndrome 1	3.37924e-05	1	0.00564972	0.00598125
508	Myopathy, areflexia, respiratory distress, and dysphagia, early-onset	3.37924e-05	1	0.00564972	0.00598125
508	Granulomatous disease, chronic, autosomal recessive, cytochrome b-positive, type I	3.37924e-05	1	0.00564972	0.00598125
510	Chromosome xp11.3 deletion syndrome	3.36025e-05	1	0.00561798	0.00598125
511	Sneddon syndrome	3.35125e-05	5	0.00772168	0.00434006
512	Pituitary adenoma 4, ACTH-secreting, somatic	3.34274e-05	2	0.0196578	0.00170046
513.5	Developmental delay, hypotonia, musculoskeletal defects, and behavioral abnormalities	3.34148e-05	1	0.00558659	0.00598125
513.5	Autoimmune lymphoproliferative syndrome, type V	3.34148e-05	1	0.00558659	0.00598125
515	Arthrogryposis, distal, with impaired proprioception and touch	3.32292e-05	1	0.00555556	0.00598125
516	Attention deficit-hyperactivity disorder, susceptibility to, 7	3.28701e-05	4	0.0373581	0.000879864
517	Autoimmune disease, multisystem, infantile-onset, 1	3.2864e-05	1	0.00549451	0.00598125
519.5	Interstitial lung and liver disease	3.26844e-05	1	0.00546448	0.00598125
519.5	Nemaline myopathy 6	3.26844e-05	1	0.00546448	0.00598125
519.5	Neurodevelopmental disorder with progressive spasticity and brain white matter abnormalities	3.26844e-05	1	0.00546448	0.00598125
519.5	Methylmalonic aciduria, mut type	3.26844e-05	1	0.00546448	0.00598125
522	Insensitivity to pain, congenital, with anhidrosis	3.25478e-05	5	0.0074994	0.00434006
523.5	Left ventricular noncompaction 1	3.25068e-05	1	0.00543478	0.00598125
523.5	Yuan-Harel-Lupski syndrome	3.25068e-05	1	0.00543478	0.00598125
525.5	Omodysplasia 2	3.23311e-05	1	0.00540541	0.00598125
525.5	Indifference to pain, congenital, autosomal recessive	3.23311e-05	1	0.00540541	0.00598125
527	GRANULOMATOUS DISEASE, CHRONIC, AUTOSOMAL RECESSIVE, CYTOCHROME b-NEGATIVE	3.19853e-05	1	0.00534759	0.00598125
528	Dystonia 31	3.18152e-05	1	0.00531915	0.00598125
529	Mental retardation, autosomal dominant 36	3.14803e-05	1	0.00526316	0.00598125
531.5	Hypotonia, infantile, with psychomotor retardation and characteristic facies 1	3.13155e-05	1	0.0052356	0.00598125
531.5	Glycogen storage disease V	3.13155e-05	1	0.0052356	0.00598125
531.5	Fibromuscular dysplasia, multifocal	3.13155e-05	1	0.0052356	0.00598125
531.5	Immunodeficiency 9	3.13155e-05	1	0.0052356	0.00598125
534	Neurodevelopmental disorder with ataxia, hypotonia, and microcephaly	3.11524e-05	1	0.00520833	0.00598125
536	Abnormal hair, joint laxity, and developmental delay	3.0991e-05	1	0.00518135	0.00598125
536	Ichthyosis, spastic quadriplegia, and mental retardation	3.0991e-05	1	0.00518135	0.00598125
536	Anemia, dyserythropoietic congenital, type IV	3.0991e-05	1	0.00518135	0.00598125
539.5	Spondyloepiphyseal dysplasia congenita	3.08312e-05	1	0.00515464	0.00598125
539.5	Cardiomyopathy, familial hypertrophic, 6	3.08312e-05	1	0.00515464	0.00598125
539.5	Malan syndrome	3.08312e-05	1	0.00515464	0.00598125
539.5	Cranioectodermal dysplasia 4	3.08312e-05	1	0.00515464	0.00598125
542	Combined oxidative phosphorylation deficiency 14	3.06731e-05	1	0.00512821	0.00598125
543	Fatal familial insomnia	3.05166e-05	1	0.00510204	0.00598125
544	Cardiomyopathy, dilated, 1E	3.0462e-05	2	0.0179139	0.00170046
546	Pseudopseudohypoparathyroidism	3.02084e-05	1	0.00505051	0.00598125
546	Netherton syndrome	3.02084e-05	1	0.00505051	0.00598125
546	Cerebellofaciodental syndrome	3.02084e-05	1	0.00505051	0.00598125
548	Macrocephaly, acquired, with impaired intellectual development	3.00341e-05	5	0.00692021	0.00434006
549	Niemann-Pick disease, type A	2.99063e-05	1	0.005	0.00598125
550	Heart and brain malformation syndrome	2.97783e-05	5	0.00686126	0.00434006
552	Glaucoma - sleep apnea	2.97575e-05	1	0.00497512	0.00598125
552	Combined oxidative phosphorylation deficiency 37	2.97575e-05	1	0.00497512	0.00598125
552	Immunodeficiency 102	2.97575e-05	1	0.00497512	0.00598125
555	Congenital disorder of glycosylation, type IIc	2.96102e-05	1	0.0049505	0.00598125
555	Congenital contractures of the limbs and face, hypotonia, and developmental delay	2.96102e-05	1	0.0049505	0.00598125
555	Chronic granulomatous disease 5, autosomal recessive	2.96102e-05	1	0.0049505	0.00598125
557	Andersen cardiodysrhythmic periodic paralysis	2.94265e-05	2	0.017305	0.00170046
558	Spinal muscular atrophy, lower extremity-predominant, 2, autosomaldominant	2.93199e-05	1	0.00490196	0.00598125
559	Cleft palate, cardiac defects, and mental retardation	2.91768e-05	1	0.00487805	0.00598125
560.5	Facial dysmorphism, lens dislocation, anterior segment abnormalities, and spontaneous filtering blebs	2.90352e-05	1	0.00485437	0.00598125
560.5	Smith-Lemli-Opitz syndrome	2.90352e-05	1	0.00485437	0.00598125
562.5	Cornelia de Lange syndrome 6	2.88949e-05	1	0.00483092	0.00598125
562.5	Neurodevelopmental disorder with coarse facies and mild distal skeletal abnormalities	2.88949e-05	1	0.00483092	0.00598125
564.5	Teebi hypertelorism syndrome 1	2.8756e-05	1	0.00480769	0.00598125
564.5	Progressive external ophthalmoplegia with mitochondrial DNA deletions, autosomal dominant 1	2.8756e-05	1	0.00480769	0.00598125
566	Neuropathy, congenital hypomyelinating, 3	2.86298e-05	5	0.00659663	0.00434006
567	Congenital disorder of glycosylation, type Ih	2.86184e-05	1	0.00478469	0.00598125
568.5	Nestor-Guillermo progeria syndrome	2.8081e-05	1	0.00469484	0.00598125
568.5	Craniolenticulosutural dysplasia	2.8081e-05	1	0.00469484	0.00598125
571	Neurodevelopmental disorder, mitochondrial, with abnormal movements and lactic acidosis, with or without seizures	2.79498e-05	1	0.0046729	0.00598125
571	Autoimmune thyroid disease, susceptibility to, 3	2.79498e-05	1	0.0046729	0.00598125
571	Hunter-Macdonald syndrome	2.79498e-05	1	0.0046729	0.00598125
573	Mirage syndrome	2.78198e-05	1	0.00465116	0.00598125
575	Hermansky-Pudlak syndrome 2	2.7691e-05	1	0.00462963	0.00598125
575	Noonan syndrome 10	2.7691e-05	1	0.00462963	0.00598125
575	Galloway-Mowat syndrome 3	2.7691e-05	1	0.00462963	0.00598125
577.5	Neurodevelopmental disorder with cerebral atrophy and variable facial dysmorphism	2.75634e-05	1	0.00460829	0.00598125
577.5	Goodpasture syndrome	2.75634e-05	1	0.00460829	0.00598125
579	Osteopetrosis, autosomal recessive 1	2.74369e-05	1	0.00458716	0.00598125
581.5	Tuberous sclerosis-2	2.73117e-05	1	0.00456621	0.00598125
581.5	Immunodeficiency 91 and hyperinflammation	2.73117e-05	1	0.00456621	0.00598125
581.5	Hermansky-Pudlak syndrome 6	2.73117e-05	1	0.00456621	0.00598125
581.5	Neurodevelopmental disorder with hypotonia, neuropathy, and deafness	2.73117e-05	1	0.00456621	0.00598125
584	Leukoencephalopathy, progressive, infantile-onset, with or without deafness	2.71875e-05	1	0.00454545	0.00598125
585.5	Faundes-Banka syndrome	2.70645e-05	1	0.00452489	0.00598125
585.5	Congenital myopathy 23	2.70645e-05	1	0.00452489	0.00598125
587.5	Pseudoachondroplasia	2.69426e-05	1	0.0045045	0.00598125
587.5	Combined oxidative phosphorylation deficiency 58	2.69426e-05	1	0.0045045	0.00598125
590	Chronic granulomatous disease, X-linked	2.68218e-05	1	0.0044843	0.00598125
590	Diamond-Blackfan anemia 21	2.68218e-05	1	0.0044843	0.00598125
590	Pseudo-Torch syndrome 3	2.68218e-05	1	0.0044843	0.00598125
592	Perrault syndrome 4	2.65834e-05	1	0.00444444	0.00598125
593.5	Spondyloepiphyseal dysplasia, sensorineural hearing loss, intellectual developmental disorder, and Leber congenital amaurosis	2.63491e-05	1	0.00440529	0.00598125
593.5	LIG4 syndrome	2.63491e-05	1	0.00440529	0.00598125
595	Hemophagocytic lymphohistiocytosis, familial, 1	2.60055e-05	1	0.00434783	0.00598125
596	Chromosome 5p13 duplication syndrome	2.58929e-05	1	0.004329	0.00598125
597	Neurodevelopmental disorder with movement abnormalities, abnormal gait, and autistic features	2.57813e-05	1	0.00431034	0.00598125
598	Cerebellar ataxia, areflexia, pes cavus, optic atrophy, and sensorineural hearing loss	2.57393e-05	5	0.00593064	0.00434006
599	Coffin-Siris syndrome 4	2.56706e-05	1	0.00429185	0.00598125
600	Stuve-Wiedemann syndrome	2.55222e-05	2	0.015009	0.00170046
601.5	Optic atrophy 11	2.53443e-05	1	0.00423729	0.00598125
601.5	Alzheimer disease 4	2.53443e-05	1	0.00423729	0.00598125
603	Neurodevelopmental disorder with poor language and loss of hand skills	2.52374e-05	1	0.00421941	0.00598125
604	Scoliosis, idiopathic, susceptibility to, 1	2.51313e-05	1	0.00420168	0.00598125
606.5	Intellectual developmental disorder with abnormal behavior, microcephaly, and short stature	2.49219e-05	1	0.00416667	0.00598125
606.5	Prolidase deficiency	2.49219e-05	1	0.00416667	0.00598125
606.5	Neurodevelopmental disorder with epilepsy and brain atrophy	2.49219e-05	1	0.00416667	0.00598125
606.5	Pelizaeus-Merzbacher disease	2.49219e-05	1	0.00416667	0.00598125
609	Webb-Dattani syndrome	2.48444e-05	2	0.0146104	0.00170046
610	Macrocephaly, alopecia, cutis laxa, and scoliosis	2.48185e-05	1	0.00414938	0.00598125
611	Atelis syndrome 2	2.47591e-05	5	0.00570479	0.00434006
613	Neurodevelopmental disorder with growth retardation, dysmorphic facies, and corpus callosum abnormalities	2.46142e-05	1	0.00411523	0.00598125
613	Hatipoglu immunodeficiency syndrome	2.46142e-05	1	0.00411523	0.00598125
613	Basel-Vanagaite-Smirin-Yosef syndrome	2.46142e-05	1	0.00411523	0.00598125
615	Cerebrocostomandibular syndrome	2.45133e-05	1	0.00409836	0.00598125
616.5	Tonne-Kalscheuer syndrome	2.44133e-05	1	0.00408163	0.00598125
616.5	Granulomatous disease, chronic, autosomal recessive, cytochrome b-positive, type II	2.44133e-05	1	0.00408163	0.00598125
618	Hyperglycinemia, lactic acidosis, and seizures	2.4314e-05	1	0.00406504	0.00598125
619	Bethlem myopathy 1A	2.42156e-05	1	0.00404858	0.00598125
620	Pseudoxanthoma elasticum	2.40988e-05	5	0.00555266	0.00434006
621	VISS syndrome	2.40645e-05	2	0.0141517	0.00170046
622.5	Contractural arachnodactyly, congenital	2.3925e-05	1	0.004	0.00598125
622.5	Spondyloepimetaphyseal dysplasia, Krakow type	2.3925e-05	1	0.004	0.00598125
624.5	Autoimmune disease, multisystem, with facial dysmorphism	2.37351e-05	1	0.00396825	0.00598125
624.5	Hyper-IgE syndrome 2, autosomal recessive, with recurrent infections	2.37351e-05	1	0.00396825	0.00598125
627	Neurodevelopmental disorder with hypotonia and characteristic brain abnormalities	2.36413e-05	1	0.00395257	0.00598125
627	Choreoathetosis, hypothyroidism, and neonatal respiratory distress	2.36413e-05	1	0.00395257	0.00598125
627	Neurodevelopmental disorder with hyperkinetic movements, seizures and structural brain abnormalities	2.36413e-05	1	0.00395257	0.00598125
629	Lithium transport	2.35482e-05	1	0.00393701	0.00598125
631	Spondyloenchondrodysplasia with immune dysregulation	2.34559e-05	1	0.00392157	0.00598125
631	Major affective disorder 2	2.34559e-05	1	0.00392157	0.00598125
631	Cutis laxa, autosomal recessive, type IIB	2.34559e-05	1	0.00392157	0.00598125
633.5	Monophalangy of great toe	2.33643e-05	1	0.00390625	0.00598125
633.5	Khan-Khan-Katsanis syndrome	2.33643e-05	1	0.00390625	0.00598125
635	Pubic bone dysplasia	2.32734e-05	1	0.00389105	0.00598125
636	Pachydermodactyly, familial	2.31832e-05	1	0.00387597	0.00598125
637.5	Toe, misshapen	2.30936e-05	1	0.003861	0.00598125
637.5	Lowe syndrome	2.30936e-05	1	0.003861	0.00598125
640	Cardiospondylocarpofacial syndrome	2.30048e-05	1	0.00384615	0.00598125
640	Hypertrophic osteoarthropathy, primary, autosomal recessive 1	2.30048e-05	1	0.00384615	0.00598125
640	Palmaris longus muscle, absence of	2.30048e-05	1	0.00384615	0.00598125
642.5	Double nail for fifth toe	2.29167e-05	1	0.00383142	0.00598125
642.5	Trichorhinophalangeal syndrome, type I	2.29167e-05	1	0.00383142	0.00598125
644	Episodic ataxia, type 4	2.28476e-05	4	0.0259672	0.000879864
645	Zimmermann-Laband syndrome 1	2.28292e-05	1	0.00381679	0.00598125
646	Frontometaphyseal dysplasia	2.27424e-05	1	0.00380228	0.00598125
647.5	Roifman syndrome	2.26563e-05	1	0.00378788	0.00598125
647.5	Bartter syndrome, type 1, antenatal	2.26563e-05	1	0.00378788	0.00598125
649	Multiple congenital anomalies-hypotonia-seizures syndrome 3	2.25708e-05	1	0.00377358	0.00598125
650.5	Multicentric osteolysis, nodulosis, and arthropathy	2.24859e-05	1	0.0037594	0.00598125
650.5	Gomez-Lopez-Hernandez syndrome	2.24859e-05	1	0.0037594	0.00598125
652	Toes, relative length of first and second	2.24017e-05	1	0.00374532	0.00598125
653	Carpal displacement	2.23181e-05	1	0.00373134	0.00598125
654	Episodic muscle weakness, X-linked	2.22631e-05	5	0.00512968	0.00434006
655	Toe, fifth, number of phalanges in	2.22351e-05	1	0.00371747	0.00598125
656	Mental retardation, X-linked, syndromic, Bain type	2.19491e-05	4	0.024946	0.000879864
657	Neurodevelopmental disorder with short stature, prominent forehead, and feeding difficulties	2.16886e-05	5	0.00499731	0.00434006
658	Neurodegeneration with brain iron accumulation 5	2.16712e-05	1	0.00362319	0.00598125
659	Noonan syndrome 13	2.14374e-05	2	0.0126068	0.00170046
660	Glycogen storage disease Ia	2.12101e-05	1	0.0035461	0.00598125
661	Mental retardation, autosomal dominant 1	2.10916e-05	2	0.0124034	0.00170046
662	Intellectual developmental disorder, autosomal dominant 43	2.09033e-05	2	0.0122927	0.00170046
663	Lipodystrophy, familial partial, type 6	2.08328e-05	2	0.0122513	0.00170046
664	Glycogen storage disease Ib	2.07682e-05	1	0.00347222	0.00598125
665.5	Rigidity and multifocal seizure syndrome, lethal neonatal	2.05541e-05	1	0.00343643	0.00598125
665.5	Myopathy, lactic acidosis, and sideroblastic anemia 2	2.05541e-05	1	0.00343643	0.00598125
667	Neurodevelopmental disorder with cerebellar atrophy and with or without seizures	2.04138e-05	1	0.00341297	0.00598125
668	Spondyloocular syndrome	2.03579e-05	5	0.00469069	0.00434006
669	Autoinflammation, immune dysregulation, and eosinophilia	2.00867e-05	2	0.0118125	0.00170046
670	Combined oxidative phosphorylation deficiency 15	1.96533e-05	2	0.0115576	0.00170046
671	XFE progeroid syndrome	1.96241e-05	5	0.00452162	0.00434006
672	OSTEOPOROSIS	1.92323e-05	1	0.00321543	0.00598125
673	Atrial fibrillation 8, susceptibility to	1.91707e-05	1	0.00320513	0.00598125
674	Stickler syndrome, type I	1.91445e-05	4	0.0217584	0.000879864
675	Celiac disease, epilepsy and cerebral calcification syndrome	1.91094e-05	1	0.00319489	0.00598125
676	Atrial fibrillation, familial, 5	1.90486e-05	1	0.00318471	0.00598125
677	Atrial fibrillation, familial, 2	1.89881e-05	1	0.0031746	0.00598125
678	Butyrylcholinesterase deficiency	1.8809e-05	1	0.00314465	0.00598125
679	Autoinflammation with arthritis and vasculitis	1.875e-05	1	0.0031348	0.00598125
680	Hypocalcemia, autosomal dominant 2	1.8599e-05	4	0.0211385	0.000879864
681	Intellectual developmental disorder, autosomal recessive 80, with variant lissencephaly	1.85393e-05	2	0.0109025	0.00170046
682	Williams-Beuren region duplication syndrome	1.84949e-05	4	0.0210202	0.000879864
683	Luscan-Lumish syndrome	1.83342e-05	5	0.00422441	0.00434006
684	Auroneurodental syndrome	1.81068e-05	2	0.0106481	0.00170046
685	Hyperekplexia 3	1.77969e-05	2	0.0104659	0.00170046
686	Myopathy, lactic acidosis, and sideroblastic anemia 1	1.74381e-05	1	0.00291545	0.00598125
687	Glycogen storage disease XIII	1.73375e-05	4	0.0197048	0.000879864
688	Triglyceride storage disease, type II	1.65416e-05	5	0.00381137	0.00434006
689	Ehlers-Danlos syndrome, periodontal type, 2	1.65288e-05	2	0.0097202	0.00170046
690	Combined oxidative phosphorylation deficiency 59	1.60909e-05	2	0.00946267	0.00170046
691	Portal hypertension, noncirrhotic, 2	1.60673e-05	2	0.00944875	0.00170046
692	Immunodeficiency 61	1.58663e-05	4	0.0180327	0.000879864
693	IgA NEPHROPATHY, SUSCEPTIBILITY TO, 2	1.57788e-05	2	0.00927915	0.00170046
694	Neurodevelopmental disorder with hypotonia and dysmorphic facies	1.57506e-05	2	0.00926251	0.00170046
695	Epiphyseal dysplasia, multiple, 6	1.56293e-05	2	0.00919118	0.00170046
696	Intellectual developmental disorder, X-linked 108	1.47536e-05	2	0.00867624	0.00170046
697	Ehlers-Danlos syndrome, classic-like	1.4427e-05	2	0.00848416	0.00170046
698	Sitosterolemia 1	1.4166e-05	2	0.00833064	0.00170046
699	Hyaline fibromatosis syndrome	1.41589e-05	2	0.00832652	0.00170046
700	IgA NEPHROPATHY, SUSCEPTIBILITY TO, 1	1.39094e-05	2	0.00817975	0.00170046
701	Myopathy, myofibrillar, 3	1.33254e-05	4	0.0151449	0.000879864
702	Rauch-Steindl syndrome	1.24546e-05	2	0.00732426	0.00170046
703	STING-associated vasculopathy, infantile-onset	1.23148e-05	4	0.0139963	0.000879864
704	Neurodevelopmental disorder with microcephaly, movement abnormalities, and seizures	1.2148e-05	2	0.00714394	0.00170046
705	Autoinflammation with arthritis and dyskeratosis	1.20752e-05	2	0.00710113	0.00170046
706	Macrocephaly, neurodevelopmental delay, lymphoid hyperplasia, and persistent fetal hemoglobin	1.19757e-05	2	0.0070426	0.00170046
707	Mental retardation, autosomal dominant 47	1.19621e-05	2	0.00703463	0.00170046
708	Polyposis, skin pigmentation, alopecia, and fingernail changes	1.16233e-05	2	0.00683539	0.00170046
709	Spondyloepimetaphyseal dysplasia, Irapa type	1.15641e-05	2	0.00680056	0.00170046
710	Congenital disorder of glycosylation, type IIm	1.1285e-05	2	0.00663642	0.00170046
711	Intellectual developmental disorder with dysmorphic facies and behavioral abnormalities	1.11163e-05	4	0.0126341	0.000879864
712	Developmental delay with or without intellectual impairment or behavioral abnormalities	1.08981e-05	2	0.00640891	0.00170046
713	Thyrotoxic periodic paralysis, susceptibility to, 1	1.06737e-05	4	0.0121311	0.000879864
714	Muscle glycogenosis, X-linked	1.06415e-05	2	0.00625802	0.00170046
715	Mitochondrial complex I deficiency, nuclear type 20	1.05374e-05	2	0.00619676	0.00170046
716	Angiomatosis, diffuse corticomeningeal, of divry and van bogaert	1.05213e-05	2	0.00618729	0.00170046
717	Congenital disorder of glycosylation, type Iw, autosomal dominant	1.0479e-05	2	0.00616246	0.00170046
718	Rett syndrome	1.03587e-05	2	0.00609169	0.00170046
719	Rhabdomyolysis, susceptibility to, 1	1.00679e-05	4	0.0114426	0.000879864
720	Mental retardation, autosomal dominant 35	1.00045e-05	2	0.00588337	0.00170046
721	Hypogonadotropic hypogonadism 26 with or without anosmia	9.9628e-06	2	0.00585888	0.00170046
722	Parkinson disease 23, autosomal recessive early-onset	9.85198e-06	2	0.00579371	0.00170046
723	Rajab interstitial lung disease with brain calcifications 2	9.82227e-06	2	0.00577623	0.00170046
724	Coffin-Siris syndrome 8	9.73579e-06	2	0.00572537	0.00170046
725	Mitochondrial complex V (ATP synthase) deficiency nuclear type 5	9.73239e-06	2	0.00572338	0.00170046
726	Cardiomyopathy, familial hypertrophic, 29, with polyglucosan bodies	9.65856e-06	4	0.0109773	0.000879864
727	Pyle disease	9.57939e-06	4	0.0108874	0.000879864
728	Hirschsprung disease, cardiac defects, and autonomic dysfunction	9.47519e-06	2	0.00557212	0.00170046
729	Nephrotic syndrome, type 1	9.41018e-06	4	0.010695	0.000879864
730	Myasthenic syndrome, congenital, 19	9.29147e-06	2	0.00546408	0.00170046
731	Polyglucosan body neuropathy, adult form	9.23117e-06	4	0.0104916	0.000879864
732	CK syndrome	9.23053e-06	2	0.00542824	0.00170046
733	Intellectual developmental disorder with persistence of fetal hemoglobin	9.19599e-06	2	0.00540793	0.00170046
734	Combined oxidative phosphorylation deficiency 49	9.14582e-06	4	0.0103946	0.000879864
735	Friedreich ataxia 1	9.13655e-06	2	0.00537298	0.00170046
736	Lissencephaly 10	9.02746e-06	2	0.00530883	0.00170046
737	Developmental and epileptic encephalopathy 114	8.82256e-06	2	0.00518833	0.00170046
738	Intellectual developmental disorder with dysmorphic facies, speech delay, and T-cell abnormalities	8.73101e-06	2	0.00513449	0.00170046
739	Mitochondrial DNA depletion syndrome 7 (hepatocerebral type)	8.58121e-06	2	0.0050464	0.00170046
740	Immunodeficiency, common variable, 8, with autoimmunity	8.45847e-06	4	0.00961338	0.000879864
741	Neurodevelopmental disorder with language delay and seizure	8.40491e-06	4	0.00955251	0.000879864
742	von Hippel-Lindau syndrome	8.23423e-06	4	0.00935852	0.000879864
743	Hypophosphatemic rickets, X-linked dominant	8.19095e-06	2	0.00481689	0.00170046
744	Glycogen storage disease II	8.14659e-06	2	0.00479081	0.00170046
745	Nabais Sa-de vries syndrome, type 2	8.14583e-06	4	0.00925806	0.000879864
746	Peripheral neuropathy with variable spasticity, exercise intolerance, and developmental delay	8.01896e-06	2	0.00471575	0.00170046
747	Hypocalcemia, autosomal dominant 1	8.00631e-06	4	0.00909949	0.000879864
748	Tuberous sclerosis-1	7.98357e-06	2	0.00469494	0.00170046
749	Epileptic encephalopathy, early infantile, 36	7.96891e-06	2	0.00468632	0.00170046
750	Tenorio syndrome	7.92301e-06	2	0.00465933	0.00170046
751	Spastic paraplegia 16, X-linked	7.86597e-06	2	0.00462578	0.00170046
752	Spinocerebellar ataxia 42	7.82873e-06	2	0.00460388	0.00170046
753	Mitochondrial myopathy, encephalopathy, lactic acidosis, and stroke-like episodes	7.73422e-06	2	0.0045483	0.00170046
754	Respiratory infections, recurrent, and failure to thrive with or without diarrhea	7.59853e-06	2	0.0044685	0.00170046
755	Genitourinary and/or/brain malformation syndrome	7.55747e-06	2	0.00444436	0.00170046
756	Immunodeficiency 41 with lymphoproliferation and autoimmunity	7.51437e-06	4	0.00854038	0.000879864
757	Neurodevelopmental disorder with central hypotonia and dysmorphic facies	7.45014e-06	2	0.00438124	0.00170046
758	Bryant-Li-Bhoj neurodevelopmental syndrome 2	7.43843e-06	2	0.00437435	0.00170046
759	Intellectual developmental disorder, autosomal dominant 48	7.41368e-06	2	0.0043598	0.00170046
760	Neuropathy, hereditary motor, with myopathic features	7.40944e-06	4	0.00842111	0.000879864
761	Pontocerebellar hypoplasia, type 8	7.34647e-06	2	0.00432028	0.00170046
762	Spastic paraplegia 88, autosomal dominant	7.33502e-06	2	0.00431354	0.00170046
763	Coffin-Siris syndrome 3	7.29966e-06	2	0.00429275	0.00170046
764	Multicentric carpotarsal osteolysis syndrome	7.20548e-06	2	0.00423736	0.00170046
765	Spinocerebellar ataxia 10	6.8258e-06	2	0.00401408	0.00170046
766	Spastic paraplegia 15, autosomal recessive	6.7699e-06	2	0.00398121	0.00170046
767	Hyper-IgE recurrent infection syndrome	6.65566e-06	2	0.00391403	0.00170046
768	Pontocerebellar hypoplasia, type 1C	6.43601e-06	4	0.00731477	0.000879864
769	Pigmented nodular adrenocortical disease, primary, 4	6.33917e-06	4	0.00720471	0.000879864
770	Multiple acyl-CoA-dehydrogenase deficiency	6.06354e-06	4	0.00689145	0.000879864
771	Encephalopathy due to defective mitochondrial and peroxisomal fission 2	5.87383e-06	4	0.00667584	0.000879864
772	Neuropathy, hereditary sensory and autonomic, type III	5.86321e-06	4	0.00666377	0.000879864
773	Intellectual developmental disorder with short stature and behavioral abnormalities	5.77842e-06	4	0.0065674	0.000879864
774	Migraine, familial hemiplegic, 1	5.55584e-06	4	0.00631443	0.000879864
775	Sclerosteosis 1	5.40247e-06	4	0.00614012	0.000879864
776	Neurodevelopmental disorder with eye movement abnormalities and ataxia	5.3552e-06	4	0.00608639	0.000879864
777	Neurodevelopmental disorder with impaired language and ataxia and with or without seizures	5.23727e-06	4	0.00595236	0.000879864
778	Immunoglobulin D level in plasma, low	5.16504e-06	4	0.00587027	0.000879864
779	Oculopharyngodistal myopathy 1	5.12406e-06	4	0.00582369	0.000879864
780	Leprosy, susceptibility to	5.12395e-06	4	0.00582357	0.000879864
781	Allergic bronchopulmonary aspergillosis	5.0889e-06	4	0.00578373	0.000879864
782	Echo virus 11 sensitivity	5.0503e-06	4	0.00573986	0.000879864
783	Radiation sensitivity of natural killer activity	5.01234e-06	4	0.00569672	0.000879864
784	Neurodevelopmental disorder with dysmorphic facies, sleep disturbance, and brain abnormalities	4.97087e-06	4	0.00564958	0.000879864
785	Immune suppression	4.96986e-06	4	0.00564843	0.000879864
786	Microcephaly with or without chorioretinopathy, lymphedema, or mental retardation	4.88299e-06	4	0.0055497	0.000879864
787	Pseudohypoparathyroidism, type IC	4.70031e-06	4	0.00534208	0.000879864
788	Combined oxidative phosphorylation deficiency 7	4.57763e-06	4	0.00520266	0.000879864
789	Combined oxidative phosphorylation deficiency 3	4.54651e-06	4	0.00516728	0.000879864
790	Pseudohypoparathyroidism, type IA	4.5089e-06	4	0.00512454	0.000879864
791	Atelis syndrome 1	4.30981e-06	4	0.00489827	0.000879864
792	Multiple mitochondrial dysfunctions syndrome 2 with hyperglycinemia	4.21307e-06	4	0.00478832	0.000879864
793	Neuropathy, hereditary motor and sensory, type VIB	4.20867e-06	4	0.00478331	0.000879864
794	Telangiectasia, hereditary hemorrhagic, type 2	4.13917e-06	4	0.00470433	0.000879864
795	Intellectual developmental disorder with hypotonia and behavioral abnormalities	3.98481e-06	4	0.0045289	0.000879864
796	Developmental and epileptic encephalopathy 111	3.91011e-06	4	0.00444399	0.000879864
797	Mental retardation, autosomal dominant 49	3.63479e-06	4	0.00413107	0.000879864
798	Neurodevelopmental disorder with seizures, spasticity, and complete or partial agenesis of the corpus callosum	3.61878e-06	4	0.00411288	0.000879864
824	Digeorge syndrome	0	3	0.0088429	0
824	Trimethylaminuria	0	3	0.0154584	0
824	Neurodevelopmental disorder and language delay with or without structural brain abnormalities	0	3	0.00387781	0
824	Autoinflammatory syndrome, familial, with or without immunodeficiency	0	3	0.00728007	0
824	Barth syndrome	0	3	0.00402447	0
824	Vulto-van Silfout-de Vries syndrome	0	3	0.00591764	0
824	Mitochondrial complex IV deficiency, nuclear type 2	0	3	0.00484381	0
824	Neurodevelopmental disorder with microcephaly, cataracts, and renal abnormalities	0	3	0.00631844	0
824	CHOPS syndrome	0	3	0.00784974	0
824	Ehlers-Danlos syndrome, periodontal type, 1	0	3	0.00626258	0
824	Mitochondrial complex III deficiency, nuclear type 1	0	3	0.0109246	0
824	Mitochondrial complex III deficiency, nuclear type 8	0	3	0.00462026	0
824	Mitochondrial complex IV deficiency, nuclear type 14	0	3	0.0176742	0
824	Aicardi-Goutieres syndrome 9	0	3	0.00854142	0
824	Neuromyotonia and axonal neuropathy, autosomal recessive	0	3	0.0183014	0
824	Agenesis of corpus callosum, cardiac, ocular, and genital syndrome	0	3	0.00574037	0
824	Central hypoventilation syndrome, congenital, 1, with or without Hirschsprung disease	0	3	0.0137929	0
824	Neuropathy, hereditary sensory and autonomic, type VI	0	3	0.00597051	0
824	Coffin-siris syndrome 6	0	3	0.00618011	0
824	Spinocerebellar ataxia 1	0	3	0.0083102	0
824	Analbuminemia	0	3	0.0172817	0
824	Ataxia-telangiectasia-like disorder 2	0	3	0.00563926	0
824	Immunodeficiency 70	0	3	0.0116709	0
824	Hyperinsulinemic hypoglycemia, familial, 8	0	3	0.0155902	0
824	Coffin-Siris syndrome 12	0	3	0.0162246	0
824	Severe combined immunodeficiency, autosomal recessive, T cell-negative, B cell-positive, NK cell-positive	0	3	0.0300401	0
824	Mevalonic aciduria	0	3	0.00690212	0
824	Rajab interstitial lung disease with brain calcifications	0	3	0.0110698	0
824	Seizures, scoliosis, and macrocephaly/microcephaly syndrome	0	3	0.00502294	0
824	Schaaf-Yang syndrome	0	3	0.00409386	0
824	Angioedema, hereditary, 1	0	3	0.014222	0
824	ReNU syndrome	0	3	0.0116343	0
824	Hypotonia, hypoventilation, impaired intellectual development, dysautonomia, epilepsy, and eye abnormalities	0	3	0.0226777	0
824	Heme oxygenase-1 deficiency	0	3	0.00486314	0
824	Spinocerebellar ataxia 25	0	3	0.00592352	0
824	Kohlschutter-Tonz syndrome-like	0	3	0.0286358	0
824	Phelan-Mcdermid syndrome	0	3	0.0195629	0
824	Peroxisome biogenesis disorder 14B	0	3	0.0119401	0
824	Glycogen storage disease, type IXa1	0	3	0.0181067	0
824	Loeys-Dietz syndrome 3	0	3	0.0252256	0
824	Parkinson disease 22, autosomal dominant	0	3	0.0128825	0
824	Lymphedema, hereditary, III	0	3	0.00529898	0
824	Lysinuric protein intolerance	0	3	0.00673439	0
824	Stiff skin syndrome	0	3	0.0212	0
824	Marbach-Schaaf neurodevelopmental syndrome	0	3	0.00656484	0
824	Mental retardation, X-linked, syndromic 33	0	3	0.00759836	0
824	Oliver-Mcfarlane syndrome	0	3	0.00489839	0
824	Okur-Chung neurodevelopmental syndrome	0	3	0.0062145	0
824	Mental retardation, autosomal dominant 57	0	3	0.00566971	0
824	Neutral lipid storage disease with myopathy	0	3	0.0048108	0
824	Myopathy, tubular aggregate, 1	0	3	0.013099	0
